# Supplementary material for: Space-environment relationship in the identification of potential areas of expansion of Trypanosoma cruzi infection in Didelphis aurita in the Atlantic Rainforest
Source: PLoS One. 2023 Jul 28;18(7):e0288595. doi: 10.1371/journal.pone.0288595 (PMC10381050; doi:10.1371/journal.pone.0288595)
Supplement: S1 Table — (XLSX) [file pone.0288595.s002.xlsx]

## Sheet: Plan1
			Database	Exclusion buffer	Inclusion buffer
			Triatoma vitticeps	10 km	60 km
			Panstrongylus megistus	10 km	100 km
			Didelphis aurita	20 km	100 km
			Didelphis aurita infected by Trypanosoma cruzi	20 km	100 km
			S1 Table. Exclusion and inclusion pseudo-absence buffers for each database.
