# Supplementary material for: Space-environment relationship in the identification of potential areas of expansion of Trypanosoma cruzi infection in Didelphis aurita in the Atlantic Rainforest
Source: PLoS One. 2023 Jul 28;18(7):e0288595. doi: 10.1371/journal.pone.0288595 (PMC10381050; doi:10.1371/journal.pone.0288595)
Supplement: S2 Table — (XLSX) [file pone.0288595.s003.xlsx]

## Sheet: Plan1
			Variables	Resolution	Modeling
					M1	M2	M3	M4	M5
			Mean Diurnal Range (BIO 2)	30 arc-second (~1 km²)	X	X	X
			Temperature Seasonality (BIO 4)	30 arc-second (~1 km²)		X	X
			Max Temperature of Warmest Month (BIO 5)	30 arc-second (~1 km²)	X	X	X
			Mean Temperature of Wettest Quarter (BIO 8)	30 arc-second (~1 km²)		X	X
			Mean Temperature of Driest Quarter (BIO 9)	30 arc-second (~1 km²)		X	X
			Annual Precipitation (BIO 12)	30 arc-second (~1 km²)	X	X	X
			Precipitation of Wettest Month (BIO 13)	30 arc-second (~1 km²)	X	X	X
			Precipitation of Driest Month (BIO 14)	30 arc-second (~1 km²)	X
			Precipitation Seasonality (BIO 15)	30 arc-second (~1 km²)		X	X
			Wind Speed Range	30 arc-second (~1 km²)	X
			Water Vapor Pressure Range	30 arc-second (~1 km²)	X
			Normalized Difference Vegetation Index (NDVI)	30 arc-second (~1 km²)	X			X	X
			Euclidean distance to nearest location with human presence (EDNHP)	~1 km² (GHSL)				X	X
			Euclidean distance to the nearest drainage section (EDNDS)	(~1 km)				X	X
			Ecological niche model of T. vitticeps	30 arc-second (~1 km²)			X		X
			Ecological niche model of P. megistus	30 arc-second (~1 km²)			X		X
			S2 Table. Environmental variables used to model Triatoma vitticeps and Panstrongylus megistus, and Didelphis aurita and its positive hemoculture, in the climate and landscape approach. M1 = Modeling of the triatomines Triatoma vitticeps and Panstrongylus megistus; M2 = Modeling of D. aurita in the climate approach; M3 = Modeling of D. aurita with positive hemoculture in the climate approach; M4 =…
