# Supplementary material for: Space-environment relationship in the identification of potential areas of expansion of Trypanosoma cruzi infection in Didelphis aurita in the Atlantic Rainforest
Source: PLoS One. 2023 Jul 28;18(7):e0288595. doi: 10.1371/journal.pone.0288595 (PMC10381050; doi:10.1371/journal.pone.0288595)
Supplement: S3 Table — (XLSX) [file pone.0288595.s004.xlsx]

## Sheet: S3 Table
	Maximum and minimum values per state of the ecological niche model of Didelphis aurita in the climatic approach			Maximum and minimum values per state of the ecological niche model of Didelphis aurita in the landscape approach
	State	Range (minimum - maximum)		State	Range (minimum - maximum)
	Minas Gerais	0.254402935504913 - 0.865364372730255		Minas Gerais	0.114219859242439 - 0.986443936824799
	Rio Grande do Sul	0.142982572317123 - 0.7183678150177		Rio Grande do Sul	0.114712029695511 - 0.986459970474243
	Mato Grosso do Sul	0.421480745077133 - 0.829387009143829		Mato Grosso do Sul	0.0449083633720875 - 0.986441791057587
	Alagoas	0.240509003400803 - 0.46458312869072		Alagoas	0.211650222539902 - 0.986130177974701
	Sergipe	0.238531053066254 - 0.419887721538544		Sergipe	0.177241966128349 - 0.986316621303558
	Paraná	0.194763496518135 - 0.769706904888153		Paraná	0.148395374417305 - 0.986447513103485
	Espírito Santo	0.396438956260681 - 0.844060063362122		Espírito Santo	0.191699042916298 - 0.986451506614685
	Rio Grande do Norte	0.261348903179169 - 0.398637175559998		Rio Grande do Norte	0.163503810763359 - 0.986075937747955
	Bahia	0.218494758009911 - 0.64715576171875		Bahia	0.151421070098877 - 0.986451208591461
	Pernambuco	0.262547701597214 - 0.481544643640518		Pernambuco	0.170789912343025 - 0.986443400382996
	Paraíba	0.266156226396561 - 0.50471293926239		Paraíba	0.174009218811989 - 0.985879004001617
	Santa Catarina	0.175890222191811 - 0.709448277950287		Santa Catarina	0.152406051754951 - 0.986451148986816
	Rio de Janeiro	0.284978151321411 - 0.918568909168243		Rio de Janeiro	0.175363779067993 - 0.986451506614685
	São Paulo	0.277334153652191 - 0.88217967748642		São Paulo	0.151567995548248 - 0.986461102962494
	Goiás	0.327530235052109 - 0.657897293567657		Goiás	0.117197632789612 - 0.981122255325317
	Maximum and minimum values per state of the ecological niche model of Didelphis aurita infected by Trypanosoma cruzi in the climatic approach			Maximum and minimum values per state of the ecological niche model of Didelphis aurita infected by Trypanosoma cruzi in the landscape approach
	State	Range (minimum - maximum)		State	Range (minimum - maximum)
	Minas Gerais	0.0547945275902748 - 0.794975161552429		Minas Gerais	0.00322481291368604 - 0.992052793502808
	Rio Grande do Sul	0.113762050867081 - 0.581791341304779		Rio Grande do Sul	0.0196231342852116 - 0.992683291435242
	Mato Grosso do Sul	0.153589516878128 - 0.842876315116882		Mato Grosso do Sul	0.0186309535056353 - 0.991852521896362
	Alagoas	0.131780505180359 - 0.540845394134521		Alagoas	0.0258709769695997 - 0.970784544944763
	Sergipe	0.137046813964844 - 0.619294941425323		Sergipe	0.0186978969722986 - 0.987339615821838
	Paraná	0.144052311778069 - 0.780848264694214		Paraná	0.021491652354598 - 0.992147445678711
	Espírito Santo	0.143273010849953 - 0.863870620727539		Espírito Santo	0.0422742925584316 - 0.985975384712219
	Rio Grande do Norte	0.144843950867653 - 0.649199903011322		Rio Grande do Norte	0.0204081796109676 - 0.900183498859406
	Bahia	0.0555477514863014 - 0.852975130081177		Bahia	0.0175002720206976 - 0.991892755031586
	Pernambuco	0.0945968553423882 - 0.658317923545837		Pernambuco	0.0243500825017691 - 0.952266812324524
	Paraíba	0.109034590423107 - 0.668340623378754		Paraíba	0.024345276877284 - 0.954376637935638
	Santa Catarina	0.118764474987984 - 0.71573543548584		Santa Catarina	0.0215893797576427 - 0.992774188518524
	Rio de Janeiro	0.080626018345356 - 0.977967143058777		Rio de Janeiro	0.0104260500520468 - 0.9930779337883
	São Paulo	0.0924703851342201 - 0.797143578529358		São Paulo	0.0101784840226173 - 0.992331027984619
	Goiás	0.133458107709885 - 0.474322199821472		Goiás	0.00380041007883847 - 0.892841935157776
	S3 Table. Maximum and minimum values per state of the ecological niche model of Didelphis aurita in the climatic and landscape approach, and for Didelphis aurita infected by Trypanosoma cruzi in the climatic and landscape.
