# Supplementary material for: Space-environment relationship in the identification of potential areas of expansion of Trypanosoma cruzi infection in Didelphis aurita in the Atlantic Rainforest
Source: PLoS One. 2023 Jul 28;18(7):e0288595. doi: 10.1371/journal.pone.0288595 (PMC10381050; doi:10.1371/journal.pone.0288595)
Supplement: S5 Table — (XLSX) [file pone.0288595.s006.xlsx]

## Sheet: S8 Table
	S5 Table. Ecoland classification of climatic, landscape and triatomine presence suitability for Didelphis aurita with positive hemoculture by district in the Atlantic Rainforest biome.
	Federation Unit Code	Federation Unit Name	Acronym of the Federation Unit	City Code	City Name	District Code	District Name	Sub-District Code	Country	Average Climatic Suitability	Average Landscape Suitability	Climate Class	Landscape Class
	41	Paraná	PR	4109500	Guaraqueçaba	410950015	Serra Negra	41095001500	Brazil	0.28176	0.12421	Low	Low
	32	Espírito Santo	ES	3201159	Brejetuba	320115920	São Jorge de Oliveira	32011592000	Brazil	0.27725	0.30015	Low	Low
	31	Minas Gerais	MG	3105905	Barroso	310590505	Barroso	31059050500	Brazil	0.31955	0.75493	Low	High
	32	Espírito Santo	ES	3200300	Alfredo Chaves	320030035	Urânia	32003003500	Brazil	0.32209	0.47153	Low	Medium
	35	São Paulo	SP	3539806	Poá	353980605	Poá	35398060500	Brazil	0.61338	0.52048	Medium	Medium
	32	Espírito Santo	ES	3200300	Alfredo Chaves	320030030	Sagrada Família	32003003000	Brazil	0.30243	0.48249	Low	Medium
	43	Rio Grande do Sul	RS	4314548	Pinto Bandeira	431454805	Pinto Bandeira	43145480500	Brazil	0.21796	0.59761	Low	Medium
	43	Rio Grande do Sul	RS	4318440	São Jorge	431844005	São Jorge	43184400500	Brazil	0.24528	0.8586	Low	High
	35	São Paulo	SP	3530805	Mogi Mirim	353080505	Mogi Mirim	35308050500	Brazil	0.37618	0.81958	Medium	High
	43	Rio Grande do Sul	RS	4315552	Rio dos Índios	431555210	Posse dos Linhares	43155521000	Brazil	0.24189	0.84195	Low	High
	42	Santa Catarina	SC	4217006	São Ludgero	421700605	São Ludgero	42170060500	Brazil	0.53381	0.95826	Medium	High
	43	Rio Grande do Sul	RS	4316600	Sananduva	431660010	Rio Tigre	43166001000	Brazil	0.22908	0.92752	Low	High
	43	Rio Grande do Sul	RS	4315552	Rio dos Índios	431555215	Encruzilhada Bela Vista	43155521500	Brazil	0.24042	0.83852	Low	High
	35	São Paulo	SP	3524006	Itupeva	352400605	Itupeva	35240060500	Brazil	0.51555	0.93933	Medium	High
	31	Minas Gerais	MG	3148608	Peçanha	314860805	Peçanha	31486080500	Brazil	0.30227	0.82153	Low	High
	29	Bahia	BA	2932903	Valença	293290320	Serra Grande	29329032000	Brazil	0.20235	0.51198	Low	Medium
	35	São Paulo	SP	3530805	Mogi Mirim	353080510	Martim Francisco	35308051000	Brazil	0.4266	0.851	Medium	High
	42	Santa Catarina	SC	4218004	Tijucas	421800405	Tijucas	42180040500	Brazil	0.46269	0.93195	Medium	High
	32	Espírito Santo	ES	3201159	Brejetuba	320115905	Brejetuba	32011590500	Brazil	0.29727	0.49567	Low	Medium
	32	Espírito Santo	ES	3200300	Alfredo Chaves	320030015	Ibitiruí	32003001500	Brazil	0.29321	0.39153	Low	Medium
	42	Santa Catarina	SC	4218400	Treze de Maio	421840005	Treze de Maio	42184000500	Brazil	0.49122	0.95436	Medium	High
	42	Santa Catarina	SC	4204301	Concórdia	420430135	Santo Antônio	42043013500	Brazil	0.22102	0.94038	Low	High
	31	Minas Gerais	MG	3152907	Pratápolis	315290705	Pratápolis	31529070500	Brazil	0.29556	0.26252	Low	Low
	31	Minas Gerais	MG	3148608	Peçanha	314860815	Santa Teresa do Bonito	31486081500	Brazil	0.24951	0.82821	Low	High
	25	Paraíba	PB	2514453	São José dos Ramos	251445305	São José dos Ramos	25144530500	Brazil	0.41543	0.6034	Medium	Medium
	32	Espírito Santo	ES	3200300	Alfredo Chaves	320030010	Crubixá	32003001000	Brazil	0.29394	0.43399	Low	Medium
	42	Santa Catarina	SC	4200408	Água Doce	420040810	Herciliópolis	42004081000	Brazil	0.18988	0.59551	Low	Medium
	42	Santa Catarina	SC	4204301	Concórdia	420430140	Tamanduá	42043014000	Brazil	0.23385	0.92283	Low	High
	32	Espírito Santo	ES	3200300	Alfredo Chaves	320030025	Ribeirão do Cristo	32003002500	Brazil	0.29983	0.45776	Low	Medium
	31	Minas Gerais	MG	3157302	Santa Bárbara do Tugúrio	315730210	Bom Retiro	31573021000	Brazil	0.37088	0.55479	Medium	Medium
	29	Bahia	BA	2932903	Valença	293290305	Valença	29329030500	Brazil	0.25174	0.59931	Low	Medium
	24	Rio Grande do Norte	RN	2413201	Senador Georgino Avelino	241320105	Senador Georgino Avelino	24132010500	Brazil	0.31012	0.80298	Low	High
	29	Bahia	BA	2932903	Valença	293290308	Guaibim	29329030800	Brazil	0.30121	0.55623	Low	Medium
	41	Paraná	PR	4109104	Guaporema	410910405	Guaporema	41091040500	Brazil	0.48555	0.58077	Medium	Medium
	35	São Paulo	SP	3536505	Paulínia	353650505	Paulínia	35365050500	Brazil	0.42878	0.8778	Medium	High
	41	Paraná	PR	4109500	Guaraqueçaba	410950005	Guaraqueçaba	41095000500	Brazil	0.28383	0.19761	Low	Low
	31	Minas Gerais	MG	3134608	Jaboticatubas	313460805	Jaboticatubas	31346080500	Brazil	0.22565	0.24063	Low	Low
	32	Espírito Santo	ES	3200300	Alfredo Chaves	320030020	Matilde	32003002000	Brazil	0.29851	0.41064	Low	Medium
	24	Rio Grande do Norte	RN	2413201	Senador Georgino Avelino	241320110	Carnaúba	24132011000	Brazil	0.33823	0.69619	Medium	High
	31	Minas Gerais	MG	3160207	Santo Antônio do Itambé	316020705	Santo Antônio do Itambé	31602070500	Brazil	0.27353	0.55262	Low	Medium
	35	São Paulo	SP	3509908	Cananéia	350990810	Ariri	35099081000	Brazil	0.26814	0.16482	Low	Low
	43	Rio Grande do Sul	RS	4310207	Ijuí	431020740	Santo Antônio	43102074000	Brazil	0.24538	0.84311	Low	High
	29	Bahia	BA	2932903	Valença	293290315	Maricoabo	29329031500	Brazil	0.24808	0.59614	Low	Medium
	42	Santa Catarina	SC	4204301	Concórdia	420430115	Engenho Velho	42043011500	Brazil	0.25013	0.91695	Low	High
	29	Bahia	BA	2925006	Planalto	292500605	Planalto	29250060500	Brazil	0.27557	0.47505	Low	Medium
	31	Minas Gerais	MG	3134608	Jaboticatubas	313460810	Almeida	31346081000	Brazil	0.21129	0.51166	Low	Medium
	29	Bahia	BA	2907509	Catu	290750915	Sítio Novo	29075091500	Brazil	0.4519	0.93782	Medium	High
	42	Santa Catarina	SC	4203253	Capão Alto	420325305	Capão Alto	42032530500	Brazil	0.21673	0.57898	Low	Medium
	29	Bahia	BA	2920908	Mascote	292090805	Mascote	29209080500	Brazil	0.26101	0.48668	Low	Medium
	29	Bahia	BA	2907509	Catu	290750910	Bela Flor	29075091000	Brazil	0.54694	0.95107	Medium	High
	35	São Paulo	SP	3523909	Itu	352390905	Itu	35239090500	Brazil	0.60767	0.94497	Medium	High
	41	Paraná	PR	4119004	Pérola d'Oeste	411900415	Conciolândia	41190041500	Brazil	0.27654	0.47452	Low	Medium
	35	São Paulo	SP	3525508	Joanópolis	352550805	Joanópolis	35255080500	Brazil	0.44343	0.50764	Medium	Medium
	29	Bahia	BA	2932903	Valença	293290310	Guerém	29329031000	Brazil	0.23265	0.60761	Low	Medium
	43	Rio Grande do Sul	RS	4310207	Ijuí	431020755	Esquina Heidmann	43102075500	Brazil	0.24397	0.86364	Low	High
	29	Bahia	BA	2920908	Mascote	292090811	Pimenta	29209081100	Brazil	0.22969	0.48513	Low	Medium
	32	Espírito Santo	ES	3200300	Alfredo Chaves	320030005	Alfredo Chaves	32003000500	Brazil	0.31078	0.44992	Low	Medium
	43	Rio Grande do Sul	RS	4319125	São Martinho da Serra	431912505	São Martinho da Serra	43191250500	Brazil	0.2338	0.54255	Low	Medium
	42	Santa Catarina	SC	4204301	Concórdia	420430125	Presidente Kennedy	42043012500	Brazil	0.23569	0.92095	Low	High
	42	Santa Catarina	SC	4204301	Concórdia	420430120	Planalto	42043012000	Brazil	0.2117	0.94291	Low	High
	31	Minas Gerais	MG	3101508	Além Paraíba	310150810	Angustura	31015081000	Brazil	0.30244	0.80755	Low	High
	41	Paraná	PR	4108908	Guairaçá	410890805	Guairaçá	41089080500	Brazil	0.42861	0.52117	Medium	Medium
	29	Bahia	BA	2920908	Mascote	292090816	São João do Paraíso	29209081600	Brazil	0.23299	0.24566	Low	Low
	31	Minas Gerais	MG	3157302	Santa Bárbara do Tugúrio	315730205	Santa Bárbara do Tugúrio	31573020500	Brazil	0.39541	0.84331	Medium	High
	31	Minas Gerais	MG	3130002	Ibituruna	313000205	Ibituruna	31300020500	Brazil	0.25554	0.48837	Low	Medium
	35	São Paulo	SP	3506607	Biritiba Mirim	350660705	Biritiba Mirim	35066070500	Brazil	0.28821	0.39649	Low	Medium
	35	São Paulo	SP	3513801	Diadema	351380105	Diadema	35138010500	Brazil	0.58989	0.38175	Medium	Medium
	31	Minas Gerais	MG	3106200	Belo Horizonte	310620060	Venda Nova	31062006064	Brazil	0.20204	0.30665	Low	Low
	43	Rio Grande do Sul	RS	4310207	Ijuí	431020750	Linha 6 Norte	43102075000	Brazil	0.24446	0.8451	Low	High
	42	Santa Catarina	SC	4217956	Tigrinhos	421795605	Tigrinhos	42179560500	Brazil	0.23966	0.83584	Low	High
	42	Santa Catarina	SC	4201802	Atalanta	420180205	Atalanta	42018020500	Brazil	0.34129	0.93905	Medium	High
	52	Goiás	GO	5205059	Castelândia	520505905	Castelândia	52050590500	Brazil	0.36034	0.21575	Medium	Low
	43	Rio Grande do Sul	RS	4310207	Ijuí	431020725	Floresta	43102072500	Brazil	0.24422	0.86266	Low	High
	42	Santa Catarina	SC	4205704	Garopaba	420570405	Garopaba	42057040500	Brazil	0.2342	0.85389	Low	High
	42	Santa Catarina	SC	4200408	Água Doce	420040805	Água Doce	42004080500	Brazil	0.19106	0.92604	Low	High
	31	Minas Gerais	MG	3131158	Ipaba	313115805	Ipaba	31311580500	Brazil	0.29942	0.93122	Low	High
	35	São Paulo	SP	3509908	Cananéia	350990805	Cananéia	35099080500	Brazil	0.28444	0.16625	Low	Low
	43	Rio Grande do Sul	RS	4310207	Ijuí	431020727	Itaí	43102072700	Brazil	0.24493	0.84016	Low	High
	35	São Paulo	SP	3515004	Embu das Artes	351500405	Embu das Artes	35150040500	Brazil	0.52394	0.46957	Medium	Medium
	42	Santa Catarina	SC	4204301	Concórdia	420430105	Concórdia	42043010500	Brazil	0.21994	0.93915	Low	High
	43	Rio Grande do Sul	RS	4313391	Novo Cabrais	431339105	Novo Cabrais	43133910500	Brazil	0.3481	0.93147	Medium	High
	31	Minas Gerais	MG	3170701	Varginha	317070105	Varginha	31707010500	Brazil	0.15058	0.52998	Low	Medium
	43	Rio Grande do Sul	RS	4310207	Ijuí	431020730	Mauá	43102073000	Brazil	0.24231	0.84049	Low	High
	31	Minas Gerais	MG	3131158	Ipaba	313115815	Vale Verde de Minas	31311581500	Brazil	0.30521	0.93695	Low	High
	35	São Paulo	SP	3502606	Aparecida d'Oeste	350260605	Aparecida d'Oeste	35026060500	Brazil	0.29047	0.55443	Low	Medium
	26	Pernambuco	PE	2609006	Macaparana	260900605	Macaparana	26090060500	Brazil	0.36136	0.58002	Medium	Medium
	43	Rio Grande do Sul	RS	4310207	Ijuí	431020737	Santana	43102073700	Brazil	0.24516	0.87717	Low	High
	31	Minas Gerais	MG	3123908	Entre Rios de Minas	312390810	Serra do Camapuã	31239081000	Brazil	0.29599	0.5671	Low	Medium
	29	Bahia	BA	2907509	Catu	290750905	Catu	29075090500	Brazil	0.46509	0.94187	Medium	High
	43	Rio Grande do Sul	RS	4312443	Morrinhos do Sul	431244320	Morro do Forno	43124432000	Brazil	0.18631	0.44483	Low	Medium
	31	Minas Gerais	MG	3123908	Entre Rios de Minas	312390805	Entre Rios de Minas	31239080500	Brazil	0.28503	0.55581	Low	Medium
	41	Paraná	PR	4119004	Pérola d'Oeste	411900405	Pérola d'Oeste	41190040500	Brazil	0.2881	0.9059	Low	High
	31	Minas Gerais	MG	3100104	Abadia dos Dourados	310010405	Abadia dos Dourados	31001040500	Brazil	0.24537	0.22325	Low	Low
	31	Minas Gerais	MG	3172103	Volta Grande	317210305	Volta Grande	31721030500	Brazil	0.25462	0.83122	Low	High
	50	Mato Grosso do Sul	MS	5007109	Ribas do Rio Pardo	500710905	Ribas do Rio Pardo	50071090500	Brazil	0.73744	0.13501	High	Low
	35	São Paulo	SP	3540259	Pontalinda	354025905	Pontalinda	35402590500	Brazil	0.23878	0.84641	Low	High
	35	São Paulo	SP	3536257	Parisi	353625705	Parisi	35362570500	Brazil	0.18163	0.82975	Low	High
	42	Santa Catarina	SC	4207502	Indaial	420750205	Indaial	42075020500	Brazil	0.4161	0.92713	Medium	High
	41	Paraná	PR	4111704	Jaboti	411170405	Jaboti	41117040500	Brazil	0.50852	0.59624	Medium	Medium
	43	Rio Grande do Sul	RS	4310207	Ijuí	431020708	Barreiro	43102070800	Brazil	0.24353	0.87202	Low	High
	43	Rio Grande do Sul	RS	4311643	Linha Nova	431164305	Linha Nova	43116430500	Brazil	0.20634	0.54132	Low	Medium
	24	Rio Grande do Norte	RN	2410405	Pureza	241040505	Pureza	24104050500	Brazil	0.22452	0.49621	Low	Medium
	43	Rio Grande do Sul	RS	4310207	Ijuí	431020705	Ijuí	43102070500	Brazil	0.24319	0.87515	Low	High
	35	São Paulo	SP	3541059	Pratânia	354105905	Pratânia	35410590500	Brazil	0.45367	0.75473	Medium	High
	31	Minas Gerais	MG	3135506	Jequeri	313550610	Grota	31355061000	Brazil	0.22179	0.54213	Low	Medium
	43	Rio Grande do Sul	RS	4310207	Ijuí	431020707	Alto da União	43102070700	Brazil	0.24279	0.85873	Low	High
	28	Sergipe	SE	2801108	Canhoba	280110805	Canhoba	28011080500	Brazil	0.26278	0.46259	Low	Medium
	31	Minas Gerais	MG	3135506	Jequeri	313550615	Piscamba	31355061500	Brazil	0.19654	0.75297	Low	High
	31	Minas Gerais	MG	3172103	Volta Grande	317210310	Trimonte	31721031000	Brazil	0.24807	0.78559	Low	High
	31	Minas Gerais	MG	3135506	Jequeri	313550617	Pouso Alegre da Mata	31355061700	Brazil	0.15839	0.5308	Low	Medium
	35	São Paulo	SP	3501301	Álvares Machado	350130110	Coronel Goulart	35013011000	Brazil	0.644	0.79941	Medium	High
	41	Paraná	PR	4104402	Cândido de Abreu	410440205	Cândido de Abreu	41044020500	Brazil	0.47171	0.53461	Medium	Medium
	31	Minas Gerais	MG	3102407	Alvorada de Minas	310240705	Alvorada de Minas	31024070500	Brazil	0.25297	0.56747	Low	Medium
	43	Rio Grande do Sul	RS	4310207	Ijuí	431020710	Chorão	43102071000	Brazil	0.24472	0.87454	Low	High
	31	Minas Gerais	MG	3135506	Jequeri	313550620	São Vicente do Grama	31355062000	Brazil	0.20334	0.57292	Low	Medium
	31	Minas Gerais	MG	3102407	Alvorada de Minas	310240710	Itapanhoacanga	31024071000	Brazil	0.26622	0.54014	Low	Medium
	32	Espírito Santo	ES	3201902	Domingos Martins	320190220	Isabel	32019022000	Brazil	0.31433	0.46882	Low	Medium
	35	São Paulo	SP	3532868	Nova Castilho	353286805	Nova Castilho	35328680500	Brazil	0.28232	0.55524	Low	Medium
	41	Paraná	PR	4104402	Cândido de Abreu	410440215	Três Bicos	41044021500	Brazil	0.46691	0.5459	Medium	Medium
	31	Minas Gerais	MG	3106200	Belo Horizonte	310620025	Barreiro	31062002561	Brazil	0.21957	0.41757	Low	Medium
	35	São Paulo	SP	3550605	São Roque	355060520	São João Novo	35506052000	Brazil	0.47695	0.97533	Medium	High
	28	Sergipe	SE	2803708	Macambira	280370805	Macambira	28037080500	Brazil	0.29046	0.82592	Low	High
	35	São Paulo	SP	3515301	Estrela do Norte	351530105	Estrela do Norte	35153010500	Brazil	0.53322	0.52803	Medium	Medium
	41	Paraná	PR	4104402	Cândido de Abreu	410440210	Tereza Cristina	41044021000	Brazil	0.40236	0.2302	Medium	Low
	32	Espírito Santo	ES	3201902	Domingos Martins	320190235	Paraju	32019023500	Brazil	0.30619	0.43739	Low	Medium
	32	Espírito Santo	ES	3201902	Domingos Martins	320190230	Melgaço	32019023000	Brazil	0.344	0.44165	Medium	Medium
	31	Minas Gerais	MG	3109907	Caetanópolis	310990705	Caetanópolis	31099070500	Brazil	0.15075	0.48919	Low	Medium
	42	Santa Catarina	SC	4219507	Xanxerê	421950705	Xanxerê	42195070500	Brazil	0.21891	0.90952	Low	High
	29	Bahia	BA	2907004	Cardeal da Silva	290700405	Cardeal da Silva	29070040500	Brazil	0.37591	0.46478	Medium	Medium
	41	Paraná	PR	4122701	Sabáudia	412270105	Sabáudia	41227010500	Brazil	0.388	0.46116	Medium	Medium
	31	Minas Gerais	MG	3135506	Jequeri	313550605	Jequeri	31355060500	Brazil	0.17672	0.57142	Low	Medium
	35	São Paulo	SP	3511003	Castilho	351100305	Castilho	35110030500	Brazil	0.58619	0.57294	Medium	Medium
	35	São Paulo	SP	3501301	Álvares Machado	350130105	Álvares Machado	35013010500	Brazil	0.68896	0.58052	High	Medium
	31	Minas Gerais	MG	3145059	Nova Porteirinha	314505905	Nova Porteirinha	31450590500	Brazil	0.13577	0.81883	Low	High
	41	Paraná	PR	4115457	Marquinho	411545705	Marquinho	41154570500	Brazil	0.4377	0.57885	Medium	Medium
	32	Espírito Santo	ES	3201902	Domingos Martins	320190205	Domingos Martins	32019020500	Brazil	0.31617	0.46882	Low	Medium
	31	Minas Gerais	MG	3106200	Belo Horizonte	310620005	Belo Horizonte	31062000562	Brazil	0.19719	0.29699	Low	Low
	28	Sergipe	SE	2804300	Muribeca	280430005	Muribeca	28043000500	Brazil	0.18366	0.54271	Low	Medium
	31	Minas Gerais	MG	3128204	Guaraciaba	312820405	Guaraciaba	31282040500	Brazil	0.28585	0.79765	Low	High
	35	São Paulo	SP	3524600	Jacupiranga	352460005	Jacupiranga	35246000500	Brazil	0.4198	0.21896	Medium	Low
	42	Santa Catarina	SC	4219507	Xanxerê	421950715	Cambuinzal	42195071500	Brazil	0.21785	0.93801	Low	High
	35	São Paulo	SP	3550605	São Roque	355060505	São Roque	35506050500	Brazil	0.58278	0.97672	Medium	High
	43	Rio Grande do Sul	RS	4321501	Torres	432150110	Glória	43215011000	Brazil	0.25741	0.78359	Low	High
	32	Espírito Santo	ES	3201902	Domingos Martins	320190213	Biriricas	32019021300	Brazil	0.31937	0.48	Low	Medium
	35	São Paulo	SP	3542008	Quintana	354200805	Quintana	35420080500	Brazil	0.43148	0.54853	Medium	Medium
	32	Espírito Santo	ES	3201902	Domingos Martins	320190210	Aracê	32019021000	Brazil	0.30185	0.47104	Low	Medium
	42	Santa Catarina	SC	4210407	Maracajá	421040705	Maracajá	42104070500	Brazil	0.36621	0.94374	Medium	High
	41	Paraná	PR	4125456	São José das Palmeiras	412545605	São José das Palmeiras	41254560500	Brazil	0.32069	0.90008	Low	High
	42	Santa Catarina	SC	4205209	Erval Velho	420520905	Erval Velho	42052090500	Brazil	0.21244	0.94725	Low	High
	42	Santa Catarina	SC	4211801	Ouro	421180105	Ouro	42118010500	Brazil	0.23105	0.95403	Low	High
	52	Goiás	GO	5211909	Jataí	521190905	Jataí	52119090500	Brazil	0.43058	0.2149	Medium	Low
	31	Minas Gerais	MG	3132206	Itaguara	313220605	Itaguara	31322060500	Brazil	0.23481	0.53705	Low	Medium
	42	Santa Catarina	SC	4203105	Caibi	420310505	Caibi	42031050500	Brazil	0.24132	0.87389	Low	High
	31	Minas Gerais	MG	3121001	Datas	312100130	Tombadouro	31210013000	Brazil	0.21674	0.40064	Low	Medium
	42	Santa Catarina	SC	4203501	Campo Erê	420350105	Campo Erê	42035010500	Brazil	0.22173	0.83524	Low	High
	35	São Paulo	SP	3550605	São Roque	355060517	Mailasqui	35506051700	Brazil	0.45983	0.97482	Medium	High
	31	Minas Gerais	MG	3121506	Desterro do Melo	312150605	Desterro do Melo	31215060500	Brazil	0.38204	0.77793	Medium	High
	35	São Paulo	SP	3550605	São Roque	355060515	Canguera	35506051500	Brazil	0.50043	0.97454	Medium	High
	42	Santa Catarina	SC	4205209	Erval Velho	420520910	Barra Fria	42052091000	Brazil	0.22561	0.94389	Low	High
	42	Santa Catarina	SC	4211801	Ouro	421180115	Santa Lúcia	42118011500	Brazil	0.19604	0.9298	Low	High
	31	Minas Gerais	MG	3114204	Carmo do Cajuru	311420409	Santo Antônio da Serra	31142040900	Brazil	0.23977	0.54663	Low	Medium
	31	Minas Gerais	MG	3114204	Carmo do Cajuru	311420408	Bom Jesus de Angicos	31142040800	Brazil	0.13955	0.23211	Low	Low
	31	Minas Gerais	MG	3162922	São Joaquim de Bicas	316292205	São Joaquim de Bicas	31629220500	Brazil	0.23789	0.52616	Low	Medium
	31	Minas Gerais	MG	3114204	Carmo do Cajuru	311420405	Carmo do Cajuru	31142040500	Brazil	0.18669	0.23482	Low	Low
	29	Bahia	BA	2910206	Dom Macedo Costa	291020605	Dom Macedo Costa	29102060500	Brazil	0.22998	0.51972	Low	Medium
	35	São Paulo	SP	3519253	Iaras	351925305	Iaras	35192530500	Brazil	0.38519	0.80988	Medium	High
	35	São Paulo	SP	3503109	Arandu	350310905	Arandu	35031090500	Brazil	0.43778	0.56919	Medium	Medium
	31	Minas Gerais	MG	3136009	Joaíma	313600905	Joaíma	31360090500	Brazil	0.43536	0.23471	Medium	Low
	41	Paraná	PR	4106407	Cornélio Procópio	410640705	Cornélio Procópio	41064070500	Brazil	0.42173	0.51452	Medium	Medium
	31	Minas Gerais	MG	3164605	São Sebastião do Oeste	316460505	São Sebastião do Oeste	31646050500	Brazil	0.14741	0.2414	Low	Low
	31	Minas Gerais	MG	3136009	Joaíma	313600907	Giru	31360090700	Brazil	0.28353	0.21571	Low	Low
	43	Rio Grande do Sul	RS	4321501	Torres	432150105	Torres	43215010500	Brazil	0.18864	0.49808	Low	Medium
	41	Paraná	PR	4106407	Cornélio Procópio	410640710	Congonhas	41064071000	Brazil	0.42419	0.56673	Medium	Medium
	31	Minas Gerais	MG	3145356	Novo Oriente de Minas	314535605	Novo Oriente de Minas	31453560500	Brazil	0.29226	0.23581	Low	Low
	31	Minas Gerais	MG	3128600	Guarda-Mor	312860005	Guarda-Mor	31286000500	Brazil	0.25561	0.18895	Low	Low
	31	Minas Gerais	MG	3114204	Carmo do Cajuru	311420410	São José dos Salgados	31142041000	Brazil	0.15249	0.26226	Low	Low
	52	Goiás	GO	5212253	Lagoa Santa	521225305	Lagoa Santa	52122530500	Brazil	0.36027	0.21324	Medium	Low
	31	Minas Gerais	MG	3135076	Jampruca	313507605	Jampruca	31350760500	Brazil	0.30881	0.58011	Low	Medium
	35	São Paulo	SP	3531100	Mongaguá	353110005	Mongaguá	35311000500	Brazil	0.3008	0.44757	Low	Medium
	29	Bahia	BA	2901908	Aporá	290190810	Itamira	29019081000	Brazil	0.31011	0.37506	Low	Medium
	42	Santa Catarina	SC	4219002	Urussanga	421900205	Urussanga	42190020500	Brazil	0.56458	0.96558	Medium	High
	35	São Paulo	SP	3536208	Pariquera-Açu	353620805	Pariquera-Açu	35362080500	Brazil	0.38161	0.37538	Medium	Medium
	35	São Paulo	SP	3555406	Ubatuba	355540610	Picinguaba	35554061000	Brazil	0.70141	0.48787	High	Medium
	31	Minas Gerais	MG	3135076	Jampruca	313507615	São Sebastião do Barroso	31350761500	Brazil	0.35261	0.51602	Medium	Medium
	35	São Paulo	SP	3536604	Paulo de Faria	353660405	Paulo de Faria	35366040500	Brazil	0.21075	0.56666	Low	Medium
	43	Rio Grande do Sul	RS	4320909	Tapejara	432090930	Vila Campos	43209093000	Brazil	0.21312	0.92215	Low	High
	25	Paraíba	PB	2512754	Riachão do Bacamarte	251275405	Riachão do Bacamarte	25127540500	Brazil	0.26977	0.48712	Low	Medium
	25	Paraíba	PB	2509339	Matinhas	250933905	Matinhas	25093390500	Brazil	0.27258	0.26249	Low	Low
	31	Minas Gerais	MG	3121803	Dionísio	312180310	Conceição de Minas	31218031000	Brazil	0.28384	0.82693	Low	High
	31	Minas Gerais	MG	3146750	Palmópolis	314675010	Dois de Abril	31467501000	Brazil	0.44779	0.57828	Medium	Medium
	31	Minas Gerais	MG	3121001	Datas	312100105	Datas	31210010500	Brazil	0.26893	0.24167	Low	Low
	35	São Paulo	SP	3503505	Areias	350350505	Areias	35035050500	Brazil	0.27381	0.25063	Low	Low
	41	Paraná	PR	4104428	Candói	410442805	Candói	41044280500	Brazil	0.35681	0.84452	Medium	High
	41	Paraná	PR	4113809	Lupionópolis	411380910	Mairá	41138091000	Brazil	0.55019	0.51927	Medium	Medium
	29	Bahia	BA	2909208	Coronel João Sá	290920805	Coronel João Sá	29092080500	Brazil	0.29213	0.41319	Low	Medium
	41	Paraná	PR	4113809	Lupionópolis	411380905	Lupionópolis	41138090500	Brazil	0.47664	0.54919	Medium	Medium
	31	Minas Gerais	MG	3164100	São Pedro do Suaçuí	316410005	São Pedro do Suaçuí	31641000500	Brazil	0.24061	0.77819	Low	High
	29	Bahia	BA	2901908	Aporá	290190805	Aporá	29019080500	Brazil	0.41467	0.50587	Medium	Medium
	27	Alagoas	AL	2705101	Matriz de Camaragibe	270510105	Matriz de Camaragibe	27051010500	Brazil	0.28289	0.56534	Low	Medium
	32	Espírito Santo	ES	3204609	Santa Teresa	320460910	Alto Santa Maria	32046091000	Brazil	0.34107	0.36885	Medium	Medium
	43	Rio Grande do Sul	RS	4318903	São Luiz Gonzaga	431890323	Rincão dos Pintos	43189032300	Brazil	0.24872	0.83374	Low	High
	43	Rio Grande do Sul	RS	4320578	Sete de Setembro	432057805	Sete de Setembro	43205780500	Brazil	0.24523	0.85009	Low	High
	32	Espírito Santo	ES	3204609	Santa Teresa	320460917	Santo Antônio do Canaã	32046091700	Brazil	0.33897	0.30678	Medium	Low
	43	Rio Grande do Sul	RS	4320909	Tapejara	432090905	Tapejara	43209090500	Brazil	0.21516	0.91821	Low	High
	26	Pernambuco	PE	2603306	Calçado	260330605	Calçado	26033060500	Brazil	0.26084	0.43816	Low	Medium
	43	Rio Grande do Sul	RS	4318903	São Luiz Gonzaga	431890320	Rincão de São Pedro	43189032000	Brazil	0.25533	0.55339	Low	Medium
	41	Paraná	PR	4124707	São Jerônimo da Serra	412470720	Vila Nova de Florença	41247072000	Brazil	0.44561	0.46288	Medium	Medium
	35	São Paulo	SP	3517406	Guaíra	351740605	Guaíra	35174060500	Brazil	0.301	0.55332	Low	Medium
	31	Minas Gerais	MG	3146750	Palmópolis	314675005	Palmópolis	31467500500	Brazil	0.45562	0.56092	Medium	Medium
	31	Minas Gerais	MG	3120870	Curral de Dentro	312087020	Maristela de Minas	31208702000	Brazil	0.17913	0.51429	Low	Medium
	29	Bahia	BA	2902252	Arataca	290225210	Itatingui	29022521000	Brazil	0.18827	0.19519	Low	Low
	35	São Paulo	SP	3555406	Ubatuba	355540605	Ubatuba	35554060500	Brazil	0.59357	0.46121	Medium	Medium
	43	Rio Grande do Sul	RS	4301206	Arroio do Tigre	430120635	Sítio Alto	43012063500	Brazil	0.31651	0.95946	Low	High
	35	São Paulo	SP	3517802	Guaraçaí	351780205	Guaraçaí	35178020500	Brazil	0.51251	0.5791	Medium	Medium
	43	Rio Grande do Sul	RS	4315206	Putinga	431520615	Xarqueada	43152061500	Brazil	0.26907	0.94636	Low	High
	29	Bahia	BA	2902252	Arataca	290225205	Arataca	29022520500	Brazil	0.20815	0.29197	Low	Low
	43	Rio Grande do Sul	RS	4318903	São Luiz Gonzaga	431890335	São Lourenço das Missões	43189033500	Brazil	0.25017	0.57506	Low	Medium
	32	Espírito Santo	ES	3204609	Santa Teresa	320460920	São João de Petrópolis	32046092000	Brazil	0.33974	0.37758	Medium	Medium
	42	Santa Catarina	SC	4209201	Lacerdópolis	420920105	Lacerdópolis	42092010500	Brazil	0.2265	0.95857	Low	High
	43	Rio Grande do Sul	RS	4321006	Tapera	432100625	Vila Paz	43210062500	Brazil	0.25536	0.92335	Low	High
	31	Minas Gerais	MG	3129103	Gurinhatã	312910310	Flor de Minas	31291031000	Brazil	0.28391	0.22199	Low	Low
	32	Espírito Santo	ES	3204609	Santa Teresa	320460925	Vinte e Cinco de Julho	32046092500	Brazil	0.36102	0.2463	Medium	Low
	31	Minas Gerais	MG	3164100	São Pedro do Suaçuí	316410010	Córrego Dantas do Suaçuí	31641001000	Brazil	0.25071	0.55576	Low	Medium
	31	Minas Gerais	MG	3121803	Dionísio	312180305	Dionísio	31218030500	Brazil	0.29711	0.84011	Low	High
	31	Minas Gerais	MG	3121803	Dionísio	312180308	Baixa Verde	31218030800	Brazil	0.27112	0.84931	Low	High
	43	Rio Grande do Sul	RS	4318903	São Luiz Gonzaga	431890330	Santa Inês	43189033000	Brazil	0.26193	0.83371	Low	High
	42	Santa Catarina	SC	4209201	Lacerdópolis	420920110	São Roque	42092011000	Brazil	0.21691	0.9585	Low	High
	43	Rio Grande do Sul	RS	4301206	Arroio do Tigre	430120645	Taquaral	43012064500	Brazil	0.29776	0.95076	Low	High
	43	Rio Grande do Sul	RS	4318903	São Luiz Gonzaga	431890305	São Luiz Gonzaga	43189030500	Brazil	0.25791	0.58362	Low	Medium
	43	Rio Grande do Sul	RS	4321006	Tapera	432100620	São Pedro	43210062000	Brazil	0.24248	0.9191	Low	High
	35	São Paulo	SP	3548104	Santo Antônio do Jardim	354810405	Santo Antônio do Jardim	35481040500	Brazil	0.29298	0.41458	Low	Medium
	31	Minas Gerais	MG	3120870	Curral de Dentro	312087005	Curral de Dentro	31208700500	Brazil	0.16887	0.24323	Low	Low
	43	Rio Grande do Sul	RS	4301206	Arroio do Tigre	430120640	Taboãozinho	43012064000	Brazil	0.29691	0.96147	Low	High
	31	Minas Gerais	MG	3113503	Carbonita	311350315	Santana de Carbonita	31135031500	Brazil	0.17859	0.86761	Low	High
	41	Paraná	PR	4111407	Ivaí	411140710	Bom Jardim do Sul	41114071000	Brazil	0.35671	0.82139	Medium	High
	31	Minas Gerais	MG	3113503	Carbonita	311350310	Abadia de Carbonita	31135031000	Brazil	0.18191	0.58846	Low	Medium
	35	São Paulo	SP	3540804	Potirendaba	354080405	Potirendaba	35408040500	Brazil	0.234	0.83553	Low	High
	31	Minas Gerais	MG	3152105	Ponte Nova	315210505	Ponte Nova	31521050506	Brazil	0.25685	0.76903	Low	High
	43	Rio Grande do Sul	RS	4301206	Arroio do Tigre	430120610	Coloninha	43012061000	Brazil	0.31084	0.96085	Low	High
	41	Paraná	PR	4124707	São Jerônimo da Serra	412470705	São Jerônimo da Serra	41247070500	Brazil	0.38431	0.5353	Medium	Medium
	43	Rio Grande do Sul	RS	4301206	Arroio do Tigre	430120618	Linha Ocidental	43012061800	Brazil	0.30978	0.94229	Low	High
	43	Rio Grande do Sul	RS	4318903	São Luiz Gonzaga	431890314	Capela São Paulo	43189031400	Brazil	0.25329	0.83518	Low	High
	32	Espírito Santo	ES	3204609	Santa Teresa	320460907	Alto Caldeirão	32046090700	Brazil	0.35511	0.44605	Medium	Medium
	43	Rio Grande do Sul	RS	4321006	Tapera	432100605	Tapera	43210060500	Brazil	0.24329	0.90869	Low	High
	31	Minas Gerais	MG	3152105	Ponte Nova	315210513	Rosário do Pontal	31521051300	Brazil	0.26975	0.59562	Low	Medium
	31	Minas Gerais	MG	3143807	Munhoz	314380705	Munhoz	31438070500	Brazil	0.2685	0.51404	Low	Medium
	32	Espírito Santo	ES	3204609	Santa Teresa	320460905	Santa Teresa	32046090500	Brazil	0.35763	0.48717	Medium	Medium
	31	Minas Gerais	MG	3145307	Novo Cruzeiro	314530710	Lufa	31453071000	Brazil	0.19847	0.6054	Low	Medium
	33	Rio de Janeiro	RJ	3305307	São Sebastião do Alto	330530715	Ibipeba	33053071500	Brazil	0.43361	0.92669	Medium	High
	31	Minas Gerais	MG	3113503	Carbonita	311350325	Mercadinho	31135032500	Brazil	0.16946	0.56319	Low	Medium
	26	Pernambuco	PE	2611903	Rio Formoso	261190305	Rio Formoso	26119030500	Brazil	0.29736	0.82787	Low	High
	31	Minas Gerais	MG	3145307	Novo Cruzeiro	314530715	Novilhona	31453071500	Brazil	0.22292	0.97054	Low	High
	31	Minas Gerais	MG	3152105	Ponte Nova	315210515	Vau-Açu	31521051500	Brazil	0.25548	0.57841	Low	Medium
	41	Paraná	PR	4124707	São Jerônimo da Serra	412470710	São João do Pinhal	41247071000	Brazil	0.42525	0.50872	Medium	Medium
	43	Rio Grande do Sul	RS	4301206	Arroio do Tigre	430120625	Vila Progresso	43012062500	Brazil	0.31677	0.95208	Low	High
	43	Rio Grande do Sul	RS	4318903	São Luiz Gonzaga	431890310	Afonso Rodrigues	43189031000	Brazil	0.25794	0.57015	Low	Medium
	41	Paraná	PR	4125407	São José da Boa Vista	412540705	São José da Boa Vista	41254070500	Brazil	0.42707	0.55449	Medium	Medium
	29	Bahia	BA	2903300	Barro Preto	290330005	Barro Preto	29033000500	Brazil	0.25621	0.2595	Low	Low
	43	Rio Grande do Sul	RS	4315206	Putinga	431520605	Putinga	43152060500	Brazil	0.27015	0.9214	Low	High
	28	Sergipe	SE	2801702	Cristinápolis	280170205	Cristinápolis	28017020500	Brazil	0.53364	0.94722	Medium	High
	41	Paraná	PR	4124707	São Jerônimo da Serra	412470715	Terra Nova	41247071500	Brazil	0.39231	0.53677	Medium	Medium
	25	Paraíba	PB	2512705	Remígio	251270505	Remígio	25127050500	Brazil	0.42473	0.55681	Medium	Medium
	33	Rio de Janeiro	RJ	3305307	São Sebastião do Alto	330530710	Valão do Barro	33053071000	Brazil	0.45129	0.86504	Medium	High
	32	Espírito Santo	ES	3202603	Iconha	320260310	Duas Barras	32026031000	Brazil	0.30286	0.43872	Low	Medium
	31	Minas Gerais	MG	3113503	Carbonita	311350320	Monte Belo de Carbonita	31135032000	Brazil	0.17757	0.76108	Low	High
	50	Mato Grosso do Sul	MS	5000906	Antônio João	500090605	Antônio João	50009060500	Brazil	0.68137	0.88543	High	High
	35	São Paulo	SP	3552304	Sud Mennucci	355230405	Sud Mennucci	35523040500	Brazil	0.45719	0.8259	Medium	High
	31	Minas Gerais	MG	3129103	Gurinhatã	312910305	Gurinhatã	31291030500	Brazil	0.25256	0.20564	Low	Low
	31	Minas Gerais	MG	3145307	Novo Cruzeiro	314530720	Queixada	31453072000	Brazil	0.19417	0.86462	Low	High
	26	Pernambuco	PE	2611903	Rio Formoso	261190310	Cocaú	26119031000	Brazil	0.30869	0.80472	Low	High
	27	Alagoas	AL	2702009	Coité do Nóia	270200905	Coité do Nóia	27020090500	Brazil	0.20677	0.49	Low	Medium
	35	São Paulo	SP	3552304	Sud Mennucci	355230410	Bandeirantes D'Oeste	35523041000	Brazil	0.30056	0.5786	Low	Medium
	31	Minas Gerais	MG	3113503	Carbonita	311350305	Carbonita	31135030500	Brazil	0.17545	0.57701	Low	Medium
	32	Espírito Santo	ES	3203908	Nova Venécia	320390830	Santo Antônio do Quinze	32039083000	Brazil	0.75672	0.54324	High	Medium
	35	São Paulo	SP	3548500	Santos	354850005	Santos	35485000500	Brazil	0.26257	0.2722	Low	Low
	41	Paraná	PR	4111407	Ivaí	411140705	Ivaí	41114070500	Brazil	0.39594	0.56101	Medium	Medium
	29	Bahia	BA	2910800	Feira de Santana	291080040	Tiquaruçu	29108004000	Brazil	0.28201	0.75388	Low	High
	43	Rio Grande do Sul	RS	4301206	Arroio do Tigre	430120605	Arroio do Tigre	43012060500	Brazil	0.30599	0.94411	Low	High
	33	Rio de Janeiro	RJ	3305307	São Sebastião do Alto	330530707	Ipituna	33053070700	Brazil	0.42819	0.92259	Medium	High
	41	Paraná	PR	4115408	Marmeleiro	411540805	Marmeleiro	41154080500	Brazil	0.22618	0.77651	Low	High
	31	Minas Gerais	MG	3119955	Córrego Fundo	311995505	Córrego Fundo	31199550500	Brazil	0.13732	0.29448	Low	Low
	33	Rio de Janeiro	RJ	3305307	São Sebastião do Alto	330530705	São Sebastião do Alto	33053070500	Brazil	0.46409	0.58151	Medium	Medium
	29	Bahia	BA	2912707	Ibirapitanga	291270705	Ibirapitanga	29127070500	Brazil	0.19357	0.29415	Low	Low
	31	Minas Gerais	MG	3122108	Divino das Laranjeiras	312210820	Macedônia das Laranjeiras	31221082000	Brazil	0.29533	0.26095	Low	Low
	43	Rio Grande do Sul	RS	4308300	Fontoura Xavier	430830020	Linha Silveira	43083002000	Brazil	0.26463	0.93191	Low	High
	31	Minas Gerais	MG	3145307	Novo Cruzeiro	314530705	Novo Cruzeiro	31453070500	Brazil	0.2212	0.94599	Low	High
	41	Paraná	PR	4108106	Flórida	410810605	Flórida	41081060500	Brazil	0.43332	0.49939	Medium	Medium
	32	Espírito Santo	ES	3203908	Nova Venécia	320390805	Nova Venécia	32039080500	Brazil	0.56403	0.51601	Medium	Medium
	41	Paraná	PR	4103453	Cafelândia	410345305	Cafelândia	41034530500	Brazil	0.45786	0.58055	Medium	Medium
	33	Rio de Janeiro	RJ	3305703	Sumidouro	330570315	Dona Mariana	33057031500	Brazil	0.39446	0.89608	Medium	High
	31	Minas Gerais	MG	3138005	Laranjal	313800505	Laranjal	31380050500	Brazil	0.23001	0.86629	Low	High
	32	Espírito Santo	ES	3202603	Iconha	320260305	Iconha	32026030500	Brazil	0.39824	0.49251	Medium	Medium
	43	Rio Grande do Sul	RS	4308300	Fontoura Xavier	430830035	Três Pinheiros	43083003500	Brazil	0.43405	0.88434	Medium	High
	31	Minas Gerais	MG	3147204	Paraguaçu	314720410	Guaipava	31472041000	Brazil	0.19875	0.88234	Low	High
	41	Paraná	PR	4118501	Pato Branco	411850130	São Roque do Chopim	41185013000	Brazil	0.21941	0.78024	Low	High
	33	Rio de Janeiro	RJ	3305703	Sumidouro	330570310	Campinas	33057031000	Brazil	0.42603	0.9047	Medium	High
	29	Bahia	BA	2931509	Teofilândia	293150905	Teofilândia	29315090500	Brazil	0.36579	0.45889	Medium	Medium
	26	Pernambuco	PE	2610806	Pedra	261080610	São Pedro do Cordeiro	26108061000	Brazil	0.30606	0.27557	Low	Low
	43	Rio Grande do Sul	RS	4306759	Doutor Ricardo	430675905	Doutor Ricardo	43067590500	Brazil	0.26346	0.92005	Low	High
	31	Minas Gerais	MG	3170057	Ubaporanga	317005735	São José do Batatal	31700573500	Brazil	0.2942	0.73819	Low	High
	31	Minas Gerais	MG	3158607	Santana do Deserto	315860705	Santana do Deserto	31586070500	Brazil	0.47541	0.80916	Medium	High
	41	Paraná	PR	4118501	Pato Branco	411850105	Pato Branco	41185010500	Brazil	0.21277	0.77457	Low	High
	26	Pernambuco	PE	2610806	Pedra	261080615	Santo Antônio	26108061500	Brazil	0.30197	0.39833	Low	Medium
	32	Espírito Santo	ES	3203908	Nova Venécia	320390815	Guararema	32039081500	Brazil	0.41122	0.4749	Medium	Medium
	41	Paraná	PR	4100806	Alvorada do Sul	410080605	Alvorada do Sul	41008060500	Brazil	0.49172	0.52366	Medium	Medium
	33	Rio de Janeiro	RJ	3305703	Sumidouro	330570325	Soledade	33057032500	Brazil	0.41774	0.90515	Medium	High
	29	Bahia	BA	2910800	Feira de Santana	291080025	Jaguara	29108002500	Brazil	0.28994	0.46206	Low	Medium
	35	São Paulo	SP	3545209	Salto	354520905	Salto	35452090500	Brazil	0.59261	0.89271	Medium	High
	29	Bahia	BA	2910800	Feira de Santana	291080020	Governador Dr. João Durval Carneiro	29108002000	Brazil	0.24195	0.3109	Low	Low
	43	Rio Grande do Sul	RS	4315172	Protásio Alves	431517205	Protásio Alves	43151720500	Brazil	0.23523	0.81001	Low	High
	31	Minas Gerais	MG	3169059	Tocos do Moji	316905905	Tocos do Moji	31690590500	Brazil	0.35988	0.9036	Medium	High
	29	Bahia	BA	2910800	Feira de Santana	291080038	Matinha	29108003800	Brazil	0.26677	0.50243	Low	Medium
	33	Rio de Janeiro	RJ	3301306	Casimiro de Abreu	330130610	Barra de São João	33013061000	Brazil	0.54417	0.89446	Medium	High
	43	Rio Grande do Sul	RS	4308300	Fontoura Xavier	430830007	Campo Novo	43083000700	Brazil	0.24489	0.90685	Low	High
	31	Minas Gerais	MG	3122108	Divino das Laranjeiras	312210805	Divino das Laranjeiras	31221080500	Brazil	0.30576	0.54964	Low	Medium
	31	Minas Gerais	MG	3170057	Ubaporanga	317005740	São Sebastião do Batatal	31700574000	Brazil	0.29518	0.7412	Low	High
	29	Bahia	BA	2914505	Irará	291450505	Irará	29145050500	Brazil	0.27024	0.35215	Low	Medium
	33	Rio de Janeiro	RJ	3301306	Casimiro de Abreu	330130618	Professor Souza	33013061800	Brazil	0.62127	0.86716	Medium	High
	43	Rio Grande do Sul	RS	4308300	Fontoura Xavier	430830005	Fontoura Xavier	43083000500	Brazil	0.25824	0.91484	Low	High
	31	Minas Gerais	MG	3138005	Laranjal	313800510	São João da Sapucaia	31380051000	Brazil	0.24183	0.83024	Low	High
	42	Santa Catarina	SC	4213708	Pouso Redondo	421370805	Pouso Redondo	42137080500	Brazil	0.31138	0.92018	Low	High
	29	Bahia	BA	2910800	Feira de Santana	291080035	Maria Quitéria	29108003500	Brazil	0.26898	0.60298	Low	Medium
	41	Paraná	PR	4100806	Alvorada do Sul	410080610	Esperança do Norte	41008061000	Brazil	0.57157	0.50338	Medium	Medium
	29	Bahia	BA	2927309	Salinas da Margarida	292730905	Salinas da Margarida	29273090500	Brazil	0.40514	0.90866	Medium	High
	41	Paraná	PR	4121406	Realeza	412140610	Maravilha	41214061000	Brazil	0.34714	0.91581	Medium	High
	29	Bahia	BA	2910800	Feira de Santana	291080030	Jaíba	29108003000	Brazil	0.2839	0.38708	Low	Medium
	35	São Paulo	SP	3501004	Altinópolis	350100405	Altinópolis	35010040500	Brazil	0.37758	0.22769	Medium	Low
	42	Santa Catarina	SC	4206207	Gravatal	420620705	Gravatal	42062070500	Brazil	0.46387	0.94201	Medium	High
	43	Rio Grande do Sul	RS	4308300	Fontoura Xavier	430830010	Gramado São Pedro	43083001000	Brazil	0.27847	0.89589	Low	High
	41	Paraná	PR	4121406	Realeza	412140615	Marmelândia	41214061500	Brazil	0.3073	0.8824	Low	High
	29	Bahia	BA	2910800	Feira de Santana	291080005	Feira de Santana	29108000506	Brazil	0.3009	0.74093	Low	High
	41	Paraná	PR	4102604	Barracão	410260405	Barracão	41026040500	Brazil	0.23493	0.86844	Low	High
	35	São Paulo	SP	3557105	Votuporanga	355710515	Simonsen	35571051500	Brazil	0.20518	0.82258	Low	High
	31	Minas Gerais	MG	3122108	Divino das Laranjeiras	312210810	Central de Santa Helena	31221081000	Brazil	0.36386	0.50114	Medium	Medium
	26	Pernambuco	PE	2600708	Aliança	260070810	Macujê	26007081000	Brazil	0.49157	0.71795	Medium	High
	42	Santa Catarina	SC	4213708	Pouso Redondo	421370810	Aterrado Torto	42137081000	Brazil	0.3181	0.9025	Low	High
	35	São Paulo	SP	3547403	Santa Rita d'Oeste	354740310	Aparecida do Bonito	35474031000	Brazil	0.24229	0.51101	Low	Medium
	31	Minas Gerais	MG	3122108	Divino das Laranjeiras	312210815	Linópolis	31221081500	Brazil	0.29069	0.26423	Low	Low
	31	Minas Gerais	MG	3148509	Pavão	314850905	Pavão	31485090500	Brazil	0.52038	0.59051	Medium	Medium
	29	Bahia	BA	2914505	Irará	291450510	Bento Simões	29145051000	Brazil	0.29547	0.35001	Low	Medium
	31	Minas Gerais	MG	3146701	Palma	314670105	Palma	31467010500	Brazil	0.26874	0.87515	Low	High
	31	Minas Gerais	MG	3147204	Paraguaçu	314720405	Paraguaçu	31472040500	Brazil	0.19706	0.83526	Low	High
	26	Pernambuco	PE	2600708	Aliança	260070815	Tupaoca	26007081500	Brazil	0.46354	0.7128	Medium	High
	41	Paraná	PR	4121406	Realeza	412140620	São Roque	41214062000	Brazil	0.33877	0.88338	Medium	High
	50	Mato Grosso do Sul	MS	5006606	Ponta Porã	500660615	Cabeceira do Apa	50066061500	Brazil	0.68801	0.56497	High	Medium
	31	Minas Gerais	MG	3160454	Santo Antônio do Retiro	316045405	Santo Antônio do Retiro	31604540500	Brazil	0.14165	0.26675	Low	Low
	33	Rio de Janeiro	RJ	3305703	Sumidouro	330570305	Sumidouro	33057030500	Brazil	0.41919	0.82156	Medium	High
	41	Paraná	PR	4113452	Lindoeste	411345205	Lindoeste	41134520500	Brazil	0.24674	0.86095	Low	High
	33	Rio de Janeiro	RJ	3301306	Casimiro de Abreu	330130620	Rio Dourado	33013062000	Brazil	0.58591	0.81335	Medium	High
	35	São Paulo	SP	3504909	Bananal	350490905	Bananal	35049090500	Brazil	0.3903	0.54187	Medium	Medium
	35	São Paulo	SP	3501152	Alumínio	350115205	Alumínio	35011520500	Brazil	0.58427	0.96697	Medium	High
	41	Paraná	PR	4110706	Irati	411070620	Itapará	41107062000	Brazil	0.28507	0.8619	Low	High
	31	Minas Gerais	MG	3148509	Pavão	314850910	Nova Limeira	31485091000	Brazil	0.42043	0.89397	Medium	High
	35	São Paulo	SP	3511706	Charqueada	351170610	Paraisolândia	35117061000	Brazil	0.37808	0.87839	Medium	High
	41	Paraná	PR	4102604	Barracão	410260415	Siqueira Belo	41026041500	Brazil	0.24329	0.87566	Low	High
	50	Mato Grosso do Sul	MS	5006606	Ponta Porã	500660625	Sanga Puitã	50066062500	Brazil	0.62894	0.54319	Medium	Medium
	31	Minas Gerais	MG	3146701	Palma	314670115	Itapiruçu	31467011500	Brazil	0.20651	0.88383	Low	High
	26	Pernambuco	PE	2600708	Aliança	260070820	Upatininga	26007082000	Brazil	0.38653	0.74807	Medium	High
	31	Minas Gerais	MG	3134004	Itinga	313400420	Taquaral de Minas	31340042000	Brazil	0.18041	0.24045	Low	Low
	26	Pernambuco	PE	2610806	Pedra	261080605	Pedra	26108060500	Brazil	0.26875	0.47634	Low	Medium
	26	Pernambuco	PE	2610806	Pedra	261080607	Horizonte Alegre	26108060700	Brazil	0.26627	0.4941	Low	Medium
	31	Minas Gerais	MG	3146701	Palma	314670110	Cisneiros	31467011000	Brazil	0.21974	0.8973	Low	High
	29	Bahia	BA	2910800	Feira de Santana	291080015	Humildes	29108001500	Brazil	0.31424	0.36689	Low	Medium
	35	São Paulo	SP	3555703	União Paulista	355570305	União Paulista	35557030500	Brazil	0.24142	0.57806	Low	Medium
	29	Bahia	BA	2910800	Feira de Santana	291080010	Bonfim da Feira	29108001000	Brazil	0.21721	0.46246	Low	Medium
	33	Rio de Janeiro	RJ	3301306	Casimiro de Abreu	330130605	Casimiro de Abreu	33013060500	Brazil	0.70977	0.8555	High	High
	31	Minas Gerais	MG	3134509	Itutinga	313450905	Itutinga	31345090500	Brazil	0.2539	0.45376	Low	Medium
	31	Minas Gerais	MG	3156700	Sabará	315670020	Ravena	31567002000	Brazil	0.25526	0.75682	Low	High
	35	São Paulo	SP	3546009	Santa Branca	354600905	Santa Branca	35460090500	Brazil	0.55801	0.56351	Medium	Medium
	43	Rio Grande do Sul	RS	4311759	Manoel Viana	431175920	Pirajú	43117592000	Brazil	0.2509	0.56559	Low	Medium
	31	Minas Gerais	MG	3132602	Itamarati de Minas	313260205	Itamarati de Minas	31326020500	Brazil	0.29746	0.80465	Low	High
	41	Paraná	PR	4119657	Pitangueiras	411965705	Pitangueiras	41196570500	Brazil	0.40302	0.51732	Medium	Medium
	35	São Paulo	SP	3557105	Votuporanga	355710505	Votuporanga	35571050500	Brazil	0.21419	0.81129	Low	High
	35	São Paulo	SP	3547403	Santa Rita d'Oeste	354740305	Santa Rita d'Oeste	35474030500	Brazil	0.20778	0.57072	Low	Medium
	43	Rio Grande do Sul	RS	4302253	Boa Vista do Sul	430225305	Boa Vista do Sul	43022530500	Brazil	0.25288	0.89576	Low	High
	26	Pernambuco	PE	2607802	Itaquitinga	260780205	Itaquitinga	26078020500	Brazil	0.5921	0.85778	Medium	High
	31	Minas Gerais	MG	3134004	Itinga	313400405	Itinga	31340040500	Brazil	0.17149	0.19875	Low	Low
	41	Paraná	PR	4110706	Irati	411070605	Irati	41107060500	Brazil	0.39358	0.79846	Medium	High
	41	Paraná	PR	4121406	Realeza	412140605	Realeza	41214060500	Brazil	0.35555	0.91493	Medium	High
	31	Minas Gerais	MG	3133907	Itaverava	313390710	Monsenhor Isidro	31339071000	Brazil	0.31552	0.86995	Low	High
	29	Bahia	BA	2908705	Condeúba	290870508	Alegre	29087050800	Brazil	0.10303	0.21728	Low	Low
	31	Minas Gerais	MG	3133907	Itaverava	313390705	Itaverava	31339070500	Brazil	0.31125	0.52821	Low	Medium
	29	Bahia	BA	2931400	Teodoro Sampaio	293140010	Buracica	29314001000	Brazil	0.6055	0.54647	Medium	Medium
	31	Minas Gerais	MG	3111002	Campestre	311100210	Posses de São Sebastião	31110021000	Brazil	0.26262	0.84693	Low	High
	29	Bahia	BA	2908705	Condeúba	290870505	Condeúba	29087050500	Brazil	0.10848	0.19241	Low	Low
	26	Pernambuco	PE	2606408	Gravatá	260640815	Uruçu-Mirim	26064081500	Brazil	0.19742	0.2617	Low	Low
	29	Bahia	BA	2931400	Teodoro Sampaio	293140015	Lustosa	29314001500	Brazil	0.52954	0.45509	Medium	Medium
	26	Pernambuco	PE	2600708	Aliança	260070805	Aliança	26007080500	Brazil	0.38407	0.7137	Medium	High
	31	Minas Gerais	MG	3156700	Sabará	315670005	Sabará	31567000500	Brazil	0.26236	0.58611	Low	Medium
	31	Minas Gerais	MG	3170057	Ubaporanga	317005705	Ubaporanga	31700570500	Brazil	0.25458	0.56581	Low	Medium
	26	Pernambuco	PE	2606408	Gravatá	260640810	Mandacaru	26064081000	Brazil	0.23046	0.25089	Low	Low
	50	Mato Grosso do Sul	MS	5006606	Ponta Porã	500660605	Ponta Porã	50066060500	Brazil	0.64299	0.88616	Medium	High
	31	Minas Gerais	MG	3151404	Pitangui	315140405	Pitangui	31514040500	Brazil	0.17202	0.86026	Low	High
	29	Bahia	BA	2924058	Pé de Serra	292405805	Pé de Serra	29240580500	Brazil	0.42681	0.3924	Medium	Medium
	41	Paraná	PR	4110706	Irati	411070615	Guamirim	41107061500	Brazil	0.36013	0.84539	Medium	High
	41	Paraná	PR	4110706	Irati	411070610	Gonçalves Júnior	41107061000	Brazil	0.36528	0.83454	Medium	High
	31	Minas Gerais	MG	3144102	Muzambinho	314410205	Muzambinho	31441020500	Brazil	0.27744	0.38483	Low	Medium
	24	Rio Grande do Norte	RN	2411601	São Bento do Norte	241160105	São Bento do Norte	24116010500	Brazil	0.18488	0.23513	Low	Low
	31	Minas Gerais	MG	3152204	Porteirinha	315220423	Tanque de Porteirinha	31522042300	Brazil	0.13227	0.5534	Low	Medium
	43	Rio Grande do Sul	RS	4305587	Colinas	430558705	Colinas	43055870500	Brazil	0.42737	0.96933	Medium	High
	31	Minas Gerais	MG	3152204	Porteirinha	315220422	Serra Branca de Minas	31522042200	Brazil	0.1336	0.77631	Low	High
	35	São Paulo	SP	3511706	Charqueada	351170605	Charqueada	35117060500	Brazil	0.39218	0.85766	Medium	High
	35	São Paulo	SP	3506508	Birigui	350650805	Birigui	35065080500	Brazil	0.30328	0.56941	Low	Medium
	31	Minas Gerais	MG	3152204	Porteirinha	315220425	Tocandira	31522042500	Brazil	0.13933	0.62441	Low	Medium
	41	Paraná	PR	4106001	Congonhinhas	410600105	Congonhinhas	41060010500	Brazil	0.42117	0.53764	Medium	Medium
	31	Minas Gerais	MG	3134004	Itinga	313400410	Jacaré	31340041000	Brazil	0.16349	0.24034	Low	Low
	31	Minas Gerais	MG	3145604	Oliveira	314560410	Morro do Ferro	31456041000	Brazil	0.27101	0.5143	Low	Medium
	31	Minas Gerais	MG	3156700	Sabará	315670015	Mestre Caetano	31567001500	Brazil	0.26067	0.86402	Low	High
	24	Rio Grande do Norte	RN	2412203	São José de Mipibu	241220305	São José de Mipibu	24122030500	Brazil	0.3988	0.82402	Medium	High
	43	Rio Grande do Sul	RS	4311759	Manoel Viana	431175905	Manoel Viana	43117590500	Brazil	0.24826	0.26171	Low	Low
	35	São Paulo	SP	3504404	Avanhandava	350440405	Avanhandava	35044040500	Brazil	0.31636	0.56561	Low	Medium
	31	Minas Gerais	MG	3156700	Sabará	315670010	Carvalho de Brito	31567001000	Brazil	0.25709	0.52135	Low	Medium
	43	Rio Grande do Sul	RS	4300570	Alto Feliz	430057005	Alto Feliz	43005700500	Brazil	0.24347	0.57817	Low	Medium
	26	Pernambuco	PE	2601052	Araçoiaba	260105205	Araçoiaba	26010520500	Brazil	0.45769	0.83425	Medium	High
	27	Alagoas	AL	2708907	Satuba	270890705	Satuba	27089070500	Brazil	0.29237	0.83514	Low	High
	41	Paraná	PR	4124053	Santa Terezinha de Itaipu	412405305	Santa Terezinha de Itaipu	41240530500	Brazil	0.28833	0.87708	Low	High
	43	Rio Grande do Sul	RS	4311759	Manoel Viana	431175910	Barragem do Itú	43117591000	Brazil	0.25374	0.25895	Low	Low
	41	Paraná	PR	4106001	Congonhinhas	410600110	Santa Maria do Rio do Peixe	41060011000	Brazil	0.38912	0.53382	Medium	Medium
	35	São Paulo	SP	3556008	Urupês	355600805	Urupês	35560080500	Brazil	0.25301	0.83737	Low	High
	41	Paraná	PR	4106001	Congonhinhas	410600115	São Francisco de Imbaú	41060011500	Brazil	0.46855	0.75771	Medium	High
	35	São Paulo	SP	3554805	Tremembé	355480505	Tremembé	35548050500	Brazil	0.55504	0.87801	Medium	High
	24	Rio Grande do Norte	RN	2406403	Lagoa de Velhos	240640305	Lagoa de Velhos	24064030500	Brazil	0.21221	0.33182	Low	Medium
	31	Minas Gerais	MG	3144102	Muzambinho	314410210	Moçambo	31441021000	Brazil	0.29132	0.37408	Low	Medium
	31	Minas Gerais	MG	3111002	Campestre	311100205	Campestre	31110020500	Brazil	0.26946	0.49971	Low	Medium
	26	Pernambuco	PE	2606408	Gravatá	260640805	Gravatá	26064080500	Brazil	0.27243	0.4574	Low	Medium
	42	Santa Catarina	SC	4201950	Balneário Arroio do Silva	420195005	Balneário Arroio do Silva	42019500500	Brazil	0.33606	0.85416	Medium	High
	31	Minas Gerais	MG	3104601	Astolfo Dutra	310460105	Astolfo Dutra	31046010500	Brazil	0.29165	0.76964	Low	High
	29	Bahia	BA	2931400	Teodoro Sampaio	293140005	Teodoro Sampaio	29314000500	Brazil	0.60163	0.91446	Medium	High
	29	Bahia	BA	2925204	Pojuca	292520410	Miranga	29252041000	Brazil	0.40876	0.93802	Medium	High
	42	Santa Catarina	SC	4207106	Ilhota	420710605	Ilhota	42071060500	Brazil	0.62426	0.94829	Medium	High
	31	Minas Gerais	MG	3101631	Alfredo Vasconcelos	310163125	São José de Pouso Alegre	31016312500	Brazil	0.36515	0.83432	Medium	High
	31	Minas Gerais	MG	3152204	Porteirinha	315220405	Porteirinha	31522040500	Brazil	0.13697	0.84996	Low	High
	31	Minas Gerais	MG	3154606	Ribeirão das Neves	315460605	Ribeirão das Neves	31546060500	Brazil	0.24699	0.54856	Low	Medium
	41	Paraná	PR	4110201	Inácio Martins	411020105	Inácio Martins	41102010500	Brazil	0.21075	0.2674	Low	Low
	41	Paraná	PR	4113908	Mallet	411390815	Rio Claro do Sul	41139081500	Brazil	0.31922	0.88274	Low	High
	41	Paraná	PR	4119152	Pinhais	411915205	Pinhais	41191520500	Brazil	0.61807	0.8888	Medium	High
	28	Sergipe	SE	2803302	Japaratuba	280330205	Japaratuba	28033020500	Brazil	0.29948	0.91845	Low	High
	35	São Paulo	SP	3556008	Urupês	355600810	São João de Itaguaçu	35560081000	Brazil	0.24434	0.83033	Low	High
	41	Paraná	PR	4113908	Mallet	411390810	Dorizon	41139081000	Brazil	0.31058	0.26717	Low	Low
	43	Rio Grande do Sul	RS	4318499	São José do Inhacorá	431849905	São José do Inhacorá	43184990500	Brazil	0.23632	0.85625	Low	High
	31	Minas Gerais	MG	3104601	Astolfo Dutra	310460115	Sobral Pinto	31046011500	Brazil	0.27366	0.75188	Low	High
	50	Mato Grosso do Sul	MS	5004007	Glória de Dourados	500400715	Guaçulândia	50040071500	Brazil	0.46774	0.15494	Medium	Low
	31	Minas Gerais	MG	3152204	Porteirinha	315220412	Mocambinho	31522041200	Brazil	0.12986	0.78389	Low	High
	41	Paraná	PR	4113908	Mallet	411390805	Mallet	41139080500	Brazil	0.31642	0.89821	Low	High
	41	Paraná	PR	4103404	Cafeara	410340405	Cafeara	41034040500	Brazil	0.48857	0.53919	Medium	Medium
	31	Minas Gerais	MG	3149408	Pedro Teixeira	314940805	Pedro Teixeira	31494080500	Brazil	0.37396	0.81159	Medium	High
	31	Minas Gerais	MG	3152204	Porteirinha	315220414	Paciência	31522041400	Brazil	0.13891	0.82986	Low	High
	31	Minas Gerais	MG	3101409	Albertina	310140905	Albertina	31014090500	Brazil	0.35051	0.42388	Medium	Medium
	31	Minas Gerais	MG	3148806	Pedra do Anta	314880605	Pedra do Anta	31488060500	Brazil	0.18258	0.50762	Low	Medium
	31	Minas Gerais	MG	3152204	Porteirinha	315220410	Gorutuba	31522041000	Brazil	0.13554	0.57186	Low	Medium
	31	Minas Gerais	MG	3154606	Ribeirão das Neves	315460610	Justinópolis	31546061000	Brazil	0.25001	0.58073	Low	Medium
	32	Espírito Santo	ES	3200102	Afonso Cláudio	320010215	Ibicaba	32001021500	Brazil	0.25191	0.23027	Low	Low
	31	Minas Gerais	MG	3152204	Porteirinha	315220416	Mulungu de Minas	31522041600	Brazil	0.12994	0.82979	Low	High
	31	Minas Gerais	MG	3104601	Astolfo Dutra	310460110	Santana do Campestre	31046011000	Brazil	0.26109	0.61456	Low	Medium
	35	São Paulo	SP	3504800	Bálsamo	350480005	Bálsamo	35048000500	Brazil	0.21119	0.77295	Low	High
	32	Espírito Santo	ES	3200102	Afonso Cláudio	320010213	Fazenda Guandu	32001021300	Brazil	0.29605	0.40189	Low	Medium
	43	Rio Grande do Sul	RS	4311254	Lagoão	431125405	Lagoão	43112540500	Brazil	0.28541	0.95941	Low	High
	31	Minas Gerais	MG	3101631	Alfredo Vasconcelos	310163130	Potreiro	31016313000	Brazil	0.37192	0.77336	Medium	High
	31	Minas Gerais	MG	3165701	Senador Firmino	316570105	Senador Firmino	31657010500	Brazil	0.31583	0.76707	Low	High
	32	Espírito Santo	ES	3200102	Afonso Cláudio	320010228	Mata Fria	32001022800	Brazil	0.31669	0.48124	Low	Medium
	31	Minas Gerais	MG	3101631	Alfredo Vasconcelos	310163105	Alfredo Vasconcelos	31016310500	Brazil	0.36839	0.59048	Medium	Medium
	29	Bahia	BA	2901502	Anguera	290150205	Anguera	29015020500	Brazil	0.25958	0.46042	Low	Medium
	26	Pernambuco	PE	2613404	São José da Coroa Grande	261340405	São José da Coroa Grande	26134040500	Brazil	0.25459	0.57375	Low	Medium
	25	Paraíba	PB	2511905	Pitimbu	251190505	Pitimbu	25119050500	Brazil	0.63132	0.91206	Medium	High
	35	São Paulo	SP	3506003	Bauru	350600305	Bauru	35060030500	Brazil	0.3872	0.8654	Medium	High
	31	Minas Gerais	MG	3134806	Jacuí	313480605	Jacuí	31348060500	Brazil	0.31571	0.19838	Low	Low
	42	Santa Catarina	SC	4211702	Orleans	421170225	Brusque do Sul	42117022500	Brazil	0.52177	0.53134	Medium	Medium
	35	São Paulo	SP	3549607	São José do Barreiro	354960705	São José do Barreiro	35496070500	Brazil	0.25615	0.24529	Low	Low
	42	Santa Catarina	SC	4211702	Orleans	421170220	Barracão	42117022000	Brazil	0.56371	0.93364	Medium	High
	43	Rio Grande do Sul	RS	4306932	Entre-Ijuís	430693205	Entre-Ijuís	43069320500	Brazil	0.2451	0.84738	Low	High
	31	Minas Gerais	MG	3170578	Vargem Alegre	317057805	Vargem Alegre	31705780500	Brazil	0.29309	0.51955	Low	Medium
	29	Bahia	BA	2927903	Santa Inês	292790305	Santa Inês	29279030500	Brazil	0.16822	0.24196	Low	Low
	35	São Paulo	SP	3507159	Bom Sucesso de Itararé	350715905	Bom Sucesso de Itararé	35071590500	Brazil	0.26584	0.50057	Low	Medium
	27	Alagoas	AL	2703759	Jequiá da Praia	270375905	Jequiá da Praia	27037590500	Brazil	0.24957	0.83663	Low	High
	42	Santa Catarina	SC	4215208	Romelândia	421520805	Romelândia	42152080500	Brazil	0.25247	0.8411	Low	High
	35	São Paulo	SP	3506003	Bauru	350600310	Tibiriçá	35060031000	Brazil	0.38535	0.78412	Medium	High
	29	Bahia	BA	2925204	Pojuca	292520405	Pojuca	29252040500	Brazil	0.41263	0.95052	Medium	High
	26	Pernambuco	PE	2608305	Jupi	260830505	Jupi	26083050500	Brazil	0.25897	0.44379	Low	Medium
	27	Alagoas	AL	2700300	Arapiraca	270030005	Arapiraca	27003000500	Brazil	0.21949	0.48638	Low	Medium
	26	Pernambuco	PE	2608701	Lagoa dos Gatos	260870110	Entroncamento	26087011000	Brazil	0.28618	0.54135	Low	Medium
	42	Santa Catarina	SC	4211702	Orleans	421170230	Rio Pinheiros	42117023000	Brazil	0.55132	0.96504	Medium	High
	50	Mato Grosso do Sul	MS	5004007	Glória de Dourados	500400705	Glória de Dourados	50040070500	Brazil	0.49525	0.14692	Medium	Low
	41	Paraná	PR	4113403	Leópolis	411340305	Leópolis	41134030500	Brazil	0.43051	0.51862	Medium	Medium
	41	Paraná	PR	4112009	Jaguariaíva	411200905	Jaguariaíva	41120090500	Brazil	0.40607	0.264	Medium	Low
	28	Sergipe	SE	2802700	Ilha das Flores	280270005	Ilha das Flores	28027000500	Brazil	0.3796	0.87731	Medium	High
	26	Pernambuco	PE	2608701	Lagoa dos Gatos	260870115	Igarapeassu	26087011500	Brazil	0.22709	0.27113	Low	Low
	42	Santa Catarina	SC	4216909	São Lourenço do Oeste	421690910	Frederico Wastner	42169091000	Brazil	0.21665	0.62285	Low	Medium
	32	Espírito Santo	ES	3200102	Afonso Cláudio	320010205	Afonso Cláudio	32001020500	Brazil	0.26333	0.38919	Low	Medium
	35	São Paulo	SP	3512605	Coronel Macedo	351260505	Coronel Macedo	35126050500	Brazil	0.41598	0.50913	Medium	Medium
	41	Paraná	PR	4108205	Formosa do Oeste	410820505	Formosa do Oeste	41082050500	Brazil	0.45368	0.55704	Medium	Medium
	31	Minas Gerais	MG	3127370	Goiabeira	312737005	Goiabeira	31273700500	Brazil	0.38994	0.54417	Medium	Medium
	42	Santa Catarina	SC	4215679	Santa Terezinha	421567915	Craveiro	42156791500	Brazil	0.31892	0.91135	Low	High
	29	Bahia	BA	2918555	Jussari	291855505	Jussari	29185550500	Brazil	0.25053	0.53602	Low	Medium
	31	Minas Gerais	MG	3157500	Santa Efigênia de Minas	315750005	Santa Efigênia de Minas	31575000500	Brazil	0.29949	0.56127	Low	Medium
	41	Paraná	PR	4112009	Jaguariaíva	411200910	Eduardo Xavier da Silva	41120091000	Brazil	0.41915	0.5139	Medium	Medium
	42	Santa Catarina	SC	4218251	Timbó Grande	421825105	Timbó Grande	42182510500	Brazil	0.23676	0.57762	Low	Medium
	35	São Paulo	SP	3506805	Bocaina	350680505	Bocaina	35068050500	Brazil	0.37144	0.80947	Medium	High
	26	Pernambuco	PE	2608701	Lagoa dos Gatos	260870120	Lagoa do Souza	26087012000	Brazil	0.26253	0.25811	Low	Low
	42	Santa Catarina	SC	4211702	Orleans	421170205	Orleans	42117020500	Brazil	0.55913	0.96458	Medium	High
	31	Minas Gerais	MG	3160702	Santos Dumont	316070220	São João da Serra	31607022000	Brazil	0.38529	0.77686	Medium	High
	42	Santa Catarina	SC	4216909	São Lourenço do Oeste	421690920	Presidente Juscelino	42169092000	Brazil	0.22762	0.85162	Low	High
	41	Paraná	PR	4105003	Catanduvas	410500305	Catanduvas	41050030500	Brazil	0.26858	0.61306	Low	Medium
	42	Santa Catarina	SC	4202107	Barra Velha	420210705	Barra Velha	42021070500	Brazil	0.37598	0.38736	Medium	Medium
	31	Minas Gerais	MG	3134301	Itumirim	313430120	Rosário do Rio Grande	31343012000	Brazil	0.27322	0.42569	Low	Medium
	42	Santa Catarina	SC	4215679	Santa Terezinha	421567925	Rio da Anta	42156792500	Brazil	0.31769	0.86094	Low	High
	31	Minas Gerais	MG	3160702	Santos Dumont	316070217	Mantiqueira	31607021700	Brazil	0.39755	0.84129	Medium	High
	42	Santa Catarina	SC	4216909	São Lourenço do Oeste	421690929	São Roque	42169092900	Brazil	0.23279	0.82497	Low	High
	43	Rio Grande do Sul	RS	4310405	Independência	431040520	São Valentim	43104052000	Brazil	0.23801	0.83212	Low	High
	41	Paraná	PR	4100905	Amaporã	410090505	Amaporã	41009050500	Brazil	0.42274	0.54527	Medium	Medium
	31	Minas Gerais	MG	3120003	Córrego Novo	312000305	Córrego Novo	31200030500	Brazil	0.27566	0.8022	Low	High
	43	Rio Grande do Sul	RS	4319752	São Vendelino	431975205	São Vendelino	43197520500	Brazil	0.27941	0.90082	Low	High
	42	Santa Catarina	SC	4211702	Orleans	421170210	Pindotiba	42117021000	Brazil	0.53001	0.96235	Medium	High
	42	Santa Catarina	SC	4211702	Orleans	421170215	Rio das Furnas	42117021500	Brazil	0.53559	0.96604	Medium	High
	31	Minas Gerais	MG	3141603	Mercês	314160305	Mercês	31416030500	Brazil	0.34598	0.77369	Medium	High
	42	Santa Catarina	SC	4205357	Flor do Sertão	420535705	Flor do Sertão	42053570500	Brazil	0.2631	0.85108	Low	High
	41	Paraná	PR	4100905	Amaporã	410090510	Nordestina	41009051000	Brazil	0.41893	0.54715	Medium	Medium
	31	Minas Gerais	MG	3134301	Itumirim	313430105	Itumirim	31343010500	Brazil	0.26313	0.46909	Low	Medium
	43	Rio Grande do Sul	RS	4312054	Marques de Souza	431205410	Bela Vista do Fão	43120541000	Brazil	0.50779	0.9248	Medium	High
	42	Santa Catarina	SC	4215604	Santa Rosa de Lima	421560405	Santa Rosa de Lima	42156040500	Brazil	0.53817	0.94504	Medium	High
	31	Minas Gerais	MG	3171402	Vieiras	317140210	Santo Antônio do Glória	31714021000	Brazil	0.1751	0.77939	Low	High
	31	Minas Gerais	MG	3160702	Santos Dumont	316070205	Santos Dumont	31607020500	Brazil	0.3787	0.8295	Medium	High
	43	Rio Grande do Sul	RS	4312054	Marques de Souza	431205415	Tamanduá	43120541500	Brazil	0.49797	0.96326	Medium	High
	27	Alagoas	AL	2703106	Igaci	270310605	Igaci	27031060500	Brazil	0.23466	0.4983	Low	Medium
	26	Pernambuco	PE	2608701	Lagoa dos Gatos	260870105	Lagoa dos Gatos	26087010500	Brazil	0.25037	0.58856	Low	Medium
	42	Santa Catarina	SC	4215679	Santa Terezinha	421567905	Santa Terezinha	42156790500	Brazil	0.30893	0.94988	Low	High
	29	Bahia	BA	2912806	Ibirapuã	291280605	Ibirapuã	29128060500	Brazil	0.7377	0.89094	High	High
	41	Paraná	PR	4112405	Japurá	411240505	Japurá	41124050500	Brazil	0.46952	0.54252	Medium	Medium
	42	Santa Catarina	SC	4206801	Ibicaré	420680105	Ibicaré	42068010500	Brazil	0.212	0.94965	Low	High
	43	Rio Grande do Sul	RS	4310405	Independência	431040505	Independência	43104050500	Brazil	0.23731	0.85027	Low	High
	26	Pernambuco	PE	2601003	Angelim	260100305	Angelim	26010030500	Brazil	0.24081	0.26414	Low	Low
	35	São Paulo	SP	3549102	São João da Boa Vista	354910205	São João da Boa Vista	35491020500	Brazil	0.28784	0.45486	Low	Medium
	31	Minas Gerais	MG	3153806	Queluzito	315380605	Queluzito	31538060500	Brazil	0.30344	0.56941	Low	Medium
	31	Minas Gerais	MG	3160702	Santos Dumont	316070215	Dores do Paraibuna	31607021500	Brazil	0.38696	0.85432	Medium	High
	31	Minas Gerais	MG	3160702	Santos Dumont	316070210	Conceição do Formoso	31607021000	Brazil	0.37247	0.57689	Medium	Medium
	33	Rio de Janeiro	RJ	3304557	Rio de Janeiro	330455705	Rio de Janeiro	33045570506	Brazil	0.82656	0.91215	High	High
	31	Minas Gerais	MG	3134301	Itumirim	313430110	Macuco de Minas	31343011000	Brazil	0.26482	0.28634	Low	Low
	35	São Paulo	SP	3541802	Queiroz	354180205	Queiroz	35418020500	Brazil	0.31591	0.5721	Low	Medium
	43	Rio Grande do Sul	RS	4310405	Independência	431040510	Colônia Medeiros	43104051000	Brazil	0.23485	0.83351	Low	High
	32	Espírito Santo	ES	3204351	Rio Bananal	320435145	São Jorge de Tiradentes	32043514500	Brazil	0.38796	0.41612	Medium	Medium
	32	Espírito Santo	ES	3204351	Rio Bananal	320435140	São Francisco	32043514000	Brazil	0.36477	0.41071	Medium	Medium
	29	Bahia	BA	2906899	Caraíbas	290689940	Vila Mariana	29068994000	Brazil	0.21712	0.47168	Low	Medium
	33	Rio de Janeiro	RJ	3305158	São José do Vale do Rio Preto	330515805	São José do Vale do Rio Preto	33051580500	Brazil	0.60488	0.91894	Medium	High
	43	Rio Grande do Sul	RS	4310405	Independência	431040515	Esquina Araújo	43104051500	Brazil	0.23489	0.81486	Low	High
	32	Espírito Santo	ES	3202454	Ibatiba	320245405	Ibatiba	32024540500	Brazil	0.26351	0.48436	Low	Medium
	42	Santa Catarina	SC	4218806	Turvo	421880620	Morro Chato	42188062000	Brazil	0.35511	0.93694	Medium	High
	35	São Paulo	SP	3534500	Oscar Bressane	353450005	Oscar Bressane	35345000500	Brazil	0.40241	0.5493	Medium	Medium
	31	Minas Gerais	MG	3167905	Tabuleiro	316790505	Tabuleiro	31679050500	Brazil	0.31765	0.56559	Low	Medium
	42	Santa Catarina	SC	4201505	Armazém	420150505	Armazém	42015050500	Brazil	0.47923	0.94232	Medium	High
	31	Minas Gerais	MG	3168002	Taiobeiras	316800205	Taiobeiras	31680020500	Brazil	0.14959	0.59504	Low	Medium
	31	Minas Gerais	MG	3116100	Chapada do Norte	311610040	São Sebastião da Boa Vista	31161004000	Brazil	0.12306	0.8982	Low	High
	35	São Paulo	SP	3517307	Guaimbê	351730710	Fátima	35173071000	Brazil	0.30574	0.53979	Low	Medium
	32	Espírito Santo	ES	3201209	Cachoeiro de Itapemirim	320120940	Vargem Grande do Soturno	32012094000	Brazil	0.33211	0.46583	Medium	Medium
	35	São Paulo	SP	3502705	Apiaí	350270505	Apiaí	35027050500	Brazil	0.50476	0.56021	Medium	Medium
	43	Rio Grande do Sul	RS	4312054	Marques de Souza	431205405	Marques de Souza	43120540500	Brazil	0.55254	0.96828	Medium	High
	31	Minas Gerais	MG	3171402	Vieiras	317140205	Vieiras	31714020500	Brazil	0.18261	0.77403	Low	High
	27	Alagoas	AL	2709202	Traipu	270920205	Traipu	27092020500	Brazil	0.27282	0.46544	Low	Medium
	42	Santa Catarina	SC	4218806	Turvo	421880605	Turvo	42188060500	Brazil	0.36163	0.87538	Medium	High
	28	Sergipe	SE	2802205	Feira Nova	280220505	Feira Nova	28022050500	Brazil	0.27659	0.4215	Low	Medium
	31	Minas Gerais	MG	3168002	Taiobeiras	316800215	Mirandópolis	31680021500	Brazil	0.15173	0.24408	Low	Low
	35	São Paulo	SP	3531209	Monte Alegre do Sul	353120910	Mostardas	35312091000	Brazil	0.53611	0.94671	Medium	High
	42	Santa Catarina	SC	4209904	Lontras	420990405	Lontras	42099040500	Brazil	0.35489	0.90248	Medium	High
	35	São Paulo	SP	3502705	Apiaí	350270510	Araçaíba	35027051000	Brazil	0.39046	0.47625	Medium	Medium
	31	Minas Gerais	MG	3163904	São Pedro da União	316390410	Biguatinga	31639041000	Brazil	0.31764	0.19685	Low	Low
	31	Minas Gerais	MG	3116100	Chapada do Norte	311610020	Granjas do Norte	31161002000	Brazil	0.18491	0.58602	Low	Medium
	28	Sergipe	SE	2806107	Rosário do Catete	280610705	Rosário do Catete	28061070500	Brazil	0.36545	0.92473	Medium	High
	31	Minas Gerais	MG	3163904	São Pedro da União	316390405	São Pedro da União	31639040500	Brazil	0.31325	0.27251	Low	Low
	35	São Paulo	SP	3521507	Irapuã	352150705	Irapuã	35215070500	Brazil	0.26622	0.85895	Low	High
	43	Rio Grande do Sul	RS	4322558	Vanini	432255805	Vanini	43225580500	Brazil	0.24814	0.85895	Low	High
	35	São Paulo	SP	3542206	Rancharia	354220605	Rancharia	35422060500	Brazil	0.53274	0.21987	Medium	Low
	35	São Paulo	SP	3517307	Guaimbê	351730705	Guaimbê	35173070500	Brazil	0.37303	0.54631	Medium	Medium
	43	Rio Grande do Sul	RS	4312609	Muçum	431260905	Muçum	43126090500	Brazil	0.285	0.95245	Low	High
	42	Santa Catarina	SC	4210605	Massaranduba	421060505	Massaranduba	42106050500	Brazil	0.44819	0.42569	Medium	Medium
	32	Espírito Santo	ES	3201209	Cachoeiro de Itapemirim	320120920	Itaoca	32012092000	Brazil	0.31172	0.4512	Low	Medium
	43	Rio Grande do Sul	RS	4303103	Cachoeirinha	430310305	Cachoeirinha	43031030500	Brazil	0.30028	0.78948	Low	High
	43	Rio Grande do Sul	RS	4307864	Fagundes Varela	430786405	Fagundes Varela	43078640500	Brazil	0.23603	0.84031	Low	High
	31	Minas Gerais	MG	3120805	Cruzília	312080505	Cruzília	31208050500	Brazil	0.17753	0.2404	Low	Low
	35	São Paulo	SP	3514205	Dolcinópolis	351420505	Dolcinópolis	35142050500	Brazil	0.1907	0.53023	Low	Medium
	43	Rio Grande do Sul	RS	4319307	São Paulo das Missões	431930710	Pinheiro Machado	43193071000	Brazil	0.24455	0.83155	Low	High
	35	São Paulo	SP	3515707	Ferraz de Vasconcelos	351570715	Santo Antônio Paulista	35157071500	Brazil	0.57895	0.30728	Medium	Low
	31	Minas Gerais	MG	3116100	Chapada do Norte	311610030	Santa Rita do Araçuaí	31161003000	Brazil	0.13253	0.86752	Low	High
	29	Bahia	BA	2918001	Jequié	291800130	Oriente Novo	29180013000	Brazil	0.15689	0.22099	Low	Low
	35	São Paulo	SP	3515707	Ferraz de Vasconcelos	351570710	Santa Margarida Paulista	35157071000	Brazil	0.55387	0.36324	Medium	Medium
	42	Santa Catarina	SC	4203303	Campo Alegre	420330305	Campo Alegre	42033030500	Brazil	0.39248	0.9096	Medium	High
	29	Bahia	BA	2912301	Ibicuí	291230105	Ibicuí	29123010500	Brazil	0.22969	0.35826	Low	Medium
	41	Paraná	PR	4117453	Ouro Verde do Oeste	411745305	Ouro Verde do Oeste	41174530500	Brazil	0.30671	0.54795	Low	Medium
	31	Minas Gerais	MG	3123205	Dores do Indaiá	312320505	Dores do Indaiá	31232050500	Brazil	0.18289	0.20236	Low	Low
	29	Bahia	BA	2918001	Jequié	291800128	Monte Branco	29180012800	Brazil	0.19051	0.11658	Low	Low
	35	São Paulo	SP	3542206	Rancharia	354220615	Gardênia	35422061500	Brazil	0.53718	0.51248	Medium	Medium
	29	Bahia	BA	2906899	Caraíbas	290689905	Caraíbas	29068990500	Brazil	0.20234	0.47816	Low	Medium
	32	Espírito Santo	ES	3201209	Cachoeiro de Itapemirim	320120936	São Vicente	32012093600	Brazil	0.30771	0.46814	Low	Medium
	32	Espírito Santo	ES	3204351	Rio Bananal	320435105	Rio Bananal	32043510500	Brazil	0.39224	0.44462	Medium	Medium
	32	Espírito Santo	ES	3201209	Cachoeiro de Itapemirim	320120930	Pacotuba	32012093000	Brazil	0.26254	0.50833	Low	Medium
	35	São Paulo	SP	3542206	Rancharia	354220610	Agissê	35422061000	Brazil	0.54111	0.51213	Medium	Medium
	31	Minas Gerais	MG	3167400	Silvianópolis	316740005	Silvianópolis	31674000500	Brazil	0.17727	0.52604	Low	Medium
	29	Bahia	BA	2912301	Ibicuí	291230110	Água Doce	29123011000	Brazil	0.21437	0.21461	Low	Low
	31	Minas Gerais	MG	3117405	Conceição de Ipanema	311740505	Conceição de Ipanema	31174050500	Brazil	0.2811	0.51904	Low	Medium
	29	Bahia	BA	2912301	Ibicuí	291230115	Ibitupã	29123011500	Brazil	0.21173	0.25169	Low	Low
	42	Santa Catarina	SC	4203303	Campo Alegre	420330315	Fragosos	42033031500	Brazil	0.41288	0.92747	Medium	High
	43	Rio Grande do Sul	RS	4322509	Vacaria	432250940	Refugiado	43225094000	Brazil	0.2153	0.82425	Low	High
	31	Minas Gerais	MG	3116100	Chapada do Norte	311610005	Chapada do Norte	31161000500	Brazil	0.14007	0.90123	Low	High
	31	Minas Gerais	MG	3115359	Catas Altas	311535905	Catas Altas	31153590500	Brazil	0.29738	0.54793	Low	Medium
	35	São Paulo	SP	3547106	Santa Mercedes	354710610	Terra Nova d'Oeste	35471061000	Brazil	0.5864	0.79593	Medium	High
	28	Sergipe	SE	2803005	Itabaianinha	280300505	Itabaianinha	28030050500	Brazil	0.4069	0.93218	Medium	High
	25	Paraíba	PB	2500536	Alcantil	250053605	Alcantil	25005360500	Brazil	0.18684	0.41951	Low	Medium
	41	Paraná	PR	4113429	Lidianópolis	411342905	Lidianópolis	41134290500	Brazil	0.4715	0.4959	Medium	Medium
	42	Santa Catarina	SC	4203303	Campo Alegre	420330310	Bateias de Baixo	42033031000	Brazil	0.40354	0.87047	Medium	High
	50	Mato Grosso do Sul	MS	5004601	Itaquiraí	500460105	Itaquiraí	50046010500	Brazil	0.61663	0.58528	Medium	Medium
	35	São Paulo	SP	3531209	Monte Alegre do Sul	353120905	Monte Alegre do Sul	35312090500	Brazil	0.56248	0.95362	Medium	High
	32	Espírito Santo	ES	3201209	Cachoeiro de Itapemirim	320120905	Cachoeiro de Itapemirim	32012090500	Brazil	0.35916	0.46789	Medium	Medium
	43	Rio Grande do Sul	RS	4319307	São Paulo das Missões	431930705	São Paulo das Missões	43193070500	Brazil	0.24457	0.81874	Low	High
	31	Minas Gerais	MG	3116100	Chapada do Norte	311610010	Cachoeira do Norte	31161001000	Brazil	0.13534	0.90315	Low	High
	43	Rio Grande do Sul	RS	4309951	Ibirapuitã	430995105	Ibirapuitã	43099510500	Brazil	0.22908	0.56828	Low	Medium
	26	Pernambuco	PE	2602605	Brejo da Madre de Deus	260260530	São Domingos	26026053000	Brazil	0.17272	0.44124	Low	Medium
	35	São Paulo	SP	3524709	Jaguariúna	352470905	Jaguariúna	35247090500	Brazil	0.46245	0.90928	Medium	High
	35	São Paulo	SP	3522901	Itapuí	352290105	Itapuí	35229010500	Brazil	0.39891	0.83255	Medium	High
	32	Espírito Santo	ES	3201209	Cachoeiro de Itapemirim	320120910	Burarama	32012091000	Brazil	0.23544	0.50469	Low	Medium
	27	Alagoas	AL	2706703	Penedo	270670305	Penedo	27067030500	Brazil	0.29674	0.87292	Low	High
	28	Sergipe	SE	2801603	Cedro de São João	280160305	Cedro de São João	28016030500	Brazil	0.24108	0.55177	Low	Medium
	32	Espírito Santo	ES	3201209	Cachoeiro de Itapemirim	320120919	Gruta	32012091900	Brazil	0.32104	0.48008	Low	Medium
	32	Espírito Santo	ES	3201209	Cachoeiro de Itapemirim	320120916	Córrego dos Monos	32012091600	Brazil	0.31276	0.46561	Low	Medium
	31	Minas Gerais	MG	3130804	Ingaí	313080405	Ingaí	31308040500	Brazil	0.2328	0.25704	Low	Low
	32	Espírito Santo	ES	3201209	Cachoeiro de Itapemirim	320120915	Conduru	32012091500	Brazil	0.27425	0.47291	Low	Medium
	31	Minas Gerais	MG	3115359	Catas Altas	311535910	Morro D'Água Quente	31153591000	Brazil	0.29815	0.60853	Low	Medium
	32	Espírito Santo	ES	3201209	Cachoeiro de Itapemirim	320120918	Gironda	32012091800	Brazil	0.31999	0.4603	Low	Medium
	32	Espírito Santo	ES	3201209	Cachoeiro de Itapemirim	320120917	Coutinho	32012091700	Brazil	0.28427	0.46499	Low	Medium
	35	São Paulo	SP	3515707	Ferraz de Vasconcelos	351570705	Ferraz de Vasconcelos	35157070500	Brazil	0.5942	0.88802	Medium	High
	41	Paraná	PR	4117271	Nova Tebas	411727105	Nova Tebas	41172710500	Brazil	0.49315	0.45595	Medium	Medium
	33	Rio de Janeiro	RJ	3300803	Cachoeiras de Macacu	330080305	Cachoeiras de Macacu	33008030500	Brazil	0.83392	0.91827	High	High
	41	Paraná	PR	4117271	Nova Tebas	411727107	Catuporanga	41172710700	Brazil	0.53288	0.24682	Medium	Low
	43	Rio Grande do Sul	RS	4307815	Estrela Velha	430781520	São Luiz	43078152000	Brazil	0.29903	0.94762	Low	High
	31	Minas Gerais	MG	3120300	Cristália	312030005	Cristália	31203000500	Brazil	0.11635	0.17783	Low	Low
	35	São Paulo	SP	3547106	Santa Mercedes	354710605	Santa Mercedes	35471060500	Brazil	0.58886	0.83832	Medium	High
	42	Santa Catarina	SC	4212809	Balneário Piçarras	421280905	Balneário Piçarras	42128090500	Brazil	0.49009	0.94859	Medium	High
	31	Minas Gerais	MG	3169604	Tupaciguara	316960405	Tupaciguara	31696040500	Brazil	0.26665	0.49816	Low	Medium
	26	Pernambuco	PE	2602605	Brejo da Madre de Deus	260260510	Fazenda Nova	26026051000	Brazil	0.17791	0.41557	Low	Medium
	41	Paraná	PR	4117271	Nova Tebas	411727110	Poema	41172711000	Brazil	0.50711	0.5202	Medium	Medium
	32	Espírito Santo	ES	3203353	Marilândia	320335310	Sapucaia	32033531000	Brazil	0.35618	0.4177	Medium	Medium
	29	Bahia	BA	2933257	Vereda	293325705	Vereda	29332570500	Brazil	0.59965	0.57059	Medium	Medium
	35	São Paulo	SP	3519006	Herculândia	351900610	Juliânia	35190061000	Brazil	0.38853	0.49184	Medium	Medium
	35	São Paulo	SP	3552551	Suzanápolis	355255105	Suzanápolis	35525510500	Brazil	0.42375	0.23067	Medium	Low
	43	Rio Grande do Sul	RS	4307815	Estrela Velha	430781505	Estrela Velha	43078150500	Brazil	0.30066	0.90328	Low	High
	26	Pernambuco	PE	2602605	Brejo da Madre de Deus	260260520	Mandaçaia	26026052000	Brazil	0.15519	0.43856	Low	Medium
	32	Espírito Santo	ES	3201605	Conceição da Barra	320160508	Cricaré	32016050800	Brazil	0.74424	0.87647	High	High
	32	Espírito Santo	ES	3201605	Conceição da Barra	320160505	Conceição da Barra	32016050500	Brazil	0.778	0.88012	High	High
	32	Espírito Santo	ES	3201605	Conceição da Barra	320160507	Braço do Rio	32016050700	Brazil	0.81863	0.84989	High	High
	43	Rio Grande do Sul	RS	4319703	São Valentim	431970305	São Valentim	43197030500	Brazil	0.24483	0.86129	Low	High
	35	São Paulo	SP	3508801	Cafelândia	350880120	Simões	35088012000	Brazil	0.30191	0.85891	Low	High
	32	Espírito Santo	ES	3204807	São José do Calçado	320480710	Airituba	32048071000	Brazil	0.24501	0.44877	Low	Medium
	43	Rio Grande do Sul	RS	4307815	Estrela Velha	430781515	Rincão da Estrela	43078151500	Brazil	0.30045	0.91295	Low	High
	31	Minas Gerais	MG	3109600	Cachoeira da Prata	310960005	Cachoeira da Prata	31096000500	Brazil	0.14865	0.60394	Low	Medium
	43	Rio Grande do Sul	RS	4321204	Taquara	432120417	Rio da Ilha	43212041700	Brazil	0.14715	0.39242	Low	Medium
	35	São Paulo	SP	3518909	Guzolândia	351890905	Guzolândia	35189090500	Brazil	0.29717	0.55725	Low	Medium
	32	Espírito Santo	ES	3204807	São José do Calçado	320480715	Alto Calçado	32048071500	Brazil	0.19533	0.43641	Low	Medium
	43	Rio Grande do Sul	RS	4321204	Taquara	432120410	Padilha	43212041000	Brazil	0.12417	0.26529	Low	Low
	43	Rio Grande do Sul	RS	4321204	Taquara	432120413	Pega Fogo	43212041300	Brazil	0.17419	0.35488	Low	Medium
	32	Espírito Santo	ES	3201605	Conceição da Barra	320160510	Itaúnas	32016051000	Brazil	0.84354	0.85888	High	High
	26	Pernambuco	PE	2602605	Brejo da Madre de Deus	260260507	Barra do Farias	26026050700	Brazil	0.15586	0.45112	Low	Medium
	43	Rio Grande do Sul	RS	4322855	Vespasiano Corrêa	432285505	Vespasiano Corrêa	43228550500	Brazil	0.25176	0.85781	Low	High
	35	São Paulo	SP	3517604	Guapiara	351760405	Guapiara	35176040500	Brazil	0.54387	0.83747	Medium	High
	43	Rio Grande do Sul	RS	4307815	Estrela Velha	430781510	Itaúba	43078151000	Brazil	0.29891	0.93375	Low	High
	52	Goiás	GO	5204805	Campo Alegre de Goiás	520480505	Campo Alegre de Goiás	52048050500	Brazil	0.25837	0.20881	Low	Low
	32	Espírito Santo	ES	3201100	Bom Jesus do Norte	320110005	Bom Jesus do Norte	32011000500	Brazil	0.41441	0.88374	Medium	High
	26	Pernambuco	PE	2602605	Brejo da Madre de Deus	260260505	Brejo da Madre de Deus	26026050500	Brazil	0.17449	0.46313	Low	Medium
	35	São Paulo	SP	3554508	Tietê	355450805	Tietê	35545080500	Brazil	0.42429	0.91829	Medium	High
	42	Santa Catarina	SC	4219101	Vargeão	421910105	Vargeão	42191010500	Brazil	0.2124	0.89951	Low	High
	32	Espírito Santo	ES	3204807	São José do Calçado	320480720	Divino Espírito Santo	32048072000	Brazil	0.27253	0.47032	Low	Medium
	31	Minas Gerais	MG	3123502	Douradoquara	312350205	Douradoquara	31235020500	Brazil	0.25356	0.20871	Low	Low
	33	Rio de Janeiro	RJ	3300308	Barra do Piraí	330030825	Vargem Alegre	33003082500	Brazil	0.48203	0.80811	Medium	High
	43	Rio Grande do Sul	RS	4300471	Almirante Tamandaré do Sul	430047130	Rincão do Segredo	43004713000	Brazil	0.21462	0.88013	Low	High
	32	Espírito Santo	ES	3203353	Marilândia	320335305	Marilândia	32033530500	Brazil	0.35816	0.43521	Medium	Medium
	33	Rio de Janeiro	RJ	3300308	Barra do Piraí	330030820	São José do Turvo	33003082000	Brazil	0.37354	0.53633	Medium	Medium
	31	Minas Gerais	MG	3112802	Capitólio	311280205	Capitólio	31128020500	Brazil	0.27047	0.23352	Low	Low
	43	Rio Grande do Sul	RS	4321204	Taquara	432120420	Santa Cruz da Concórdia	43212042000	Brazil	0.12915	0.30803	Low	Low
	35	São Paulo	SP	3508801	Cafelândia	350880105	Cafelândia	35088010500	Brazil	0.36141	0.56668	Medium	Medium
	42	Santa Catarina	SC	4207684	Ipuaçu	420768405	Ipuaçu	42076840500	Brazil	0.22783	0.85643	Low	High
	35	São Paulo	SP	3519006	Herculândia	351900605	Herculândia	35190060500	Brazil	0.42175	0.50905	Medium	Medium
	31	Minas Gerais	MG	3136652	Juatuba	313665210	Boa Vista da Serra	31366521000	Brazil	0.21469	0.53273	Low	Medium
	33	Rio de Janeiro	RJ	3302858	Mesquita	330285815	Banco de Areia	33028581500	Brazil	0.80879	0.49357	High	Medium
	33	Rio de Janeiro	RJ	3302858	Mesquita	330285810	Vila Emil	33028581000	Brazil	0.82687	0.57814	High	Medium
	31	Minas Gerais	MG	3122355	Divisa Alegre	312235505	Divisa Alegre	31223550500	Brazil	0.20465	0.26108	Low	Low
	31	Minas Gerais	MG	3155306	Rio Manso	315530610	Souza	31553061000	Brazil	0.24956	0.49635	Low	Medium
	31	Minas Gerais	MG	3132404	Itajubá	313240460	Lourenço Velho	31324046000	Brazil	0.1262	0.42211	Low	Medium
	35	São Paulo	SP	3508801	Cafelândia	350880110	Bacuriti	35088011000	Brazil	0.40688	0.82811	Medium	High
	35	São Paulo	SP	3508801	Cafelândia	350880115	Cafesópolis	35088011500	Brazil	0.37281	0.53203	Medium	Medium
	31	Minas Gerais	MG	3137809	Lambari	313780905	Lambari	31378090500	Brazil	0.12231	0.45011	Low	Medium
	41	Paraná	PR	4123204	Santa Cecília do Pavão	412320405	Santa Cecília do Pavão	41232040500	Brazil	0.40188	0.44912	Medium	Medium
	43	Rio Grande do Sul	RS	4321204	Taquara	432120405	Taquara	43212040500	Brazil	0.16347	0.37362	Low	Medium
	31	Minas Gerais	MG	3109105	Bueno Brandão	310910505	Bueno Brandão	31091050500	Brazil	0.39682	0.83812	Medium	High
	32	Espírito Santo	ES	3204807	São José do Calçado	320480705	São José do Calçado	32048070500	Brazil	0.38305	0.5371	Medium	Medium
	35	São Paulo	SP	3529104	Marinópolis	352910405	Marinópolis	35291040500	Brazil	0.2706	0.55908	Low	Medium
	52	Goiás	GO	5213806	Morrinhos	521380605	Morrinhos	52138060500	Brazil	0.28512	0.20302	Low	Low
	43	Rio Grande do Sul	RS	4321204	Taquara	432120408	Fazenda Fialho	43212040800	Brazil	0.12607	0.30764	Low	Low
	43	Rio Grande do Sul	RS	4321204	Taquara	432120407	Entrepelado	43212040700	Brazil	0.1359	0.35297	Low	Medium
	52	Goiás	GO	5216007	Panamá	521600705	Panamá	52160070500	Brazil	0.2653	0.51156	Low	Medium
	25	Paraíba	PB	2515971	Sobrado	251597105	Sobrado	25159710500	Brazil	0.45142	0.72576	Medium	High
	26	Pernambuco	PE	2610707	Paulista	261070705	Paulista	26107070500	Brazil	0.44938	0.84449	Medium	High
	35	São Paulo	SP	3521804	Itaí	352180405	Itaí	35218040500	Brazil	0.42772	0.55997	Medium	Medium
	29	Bahia	BA	2930006	Sebastião Laranjeiras	293000605	Sebastião Laranjeiras	29300060500	Brazil	0.15552	0.5229	Low	Medium
	33	Rio de Janeiro	RJ	3300308	Barra do Piraí	330030805	Barra do Piraí	33003080500	Brazil	0.58369	0.84791	Medium	High
	43	Rio Grande do Sul	RS	4300471	Almirante Tamandaré do Sul	430047115	Linha Vitória	43004711500	Brazil	0.23446	0.87752	Low	High
	33	Rio de Janeiro	RJ	3300308	Barra do Piraí	330030807	Califórnia da Barra	33003080700	Brazil	0.3957	0.76959	Medium	High
	42	Santa Catarina	SC	4202859	Braço do Trombudo	420285905	Braço do Trombudo	42028590500	Brazil	0.31716	0.94233	Low	High
	35	São Paulo	SP	3552502	Suzano	355250205	Suzano	35525020500	Brazil	0.53061	0.42945	Medium	Medium
	31	Minas Gerais	MG	3136652	Juatuba	313665205	Juatuba	31366520500	Brazil	0.21356	0.469	Low	Medium
	31	Minas Gerais	MG	3144003	Mutum	314400325	São Francisco do Humaitá	31440032500	Brazil	0.26783	0.42257	Low	Medium
	42	Santa Catarina	SC	4212304	Paulo Lopes	421230405	Paulo Lopes	42123040500	Brazil	0.24918	0.19317	Low	Low
	29	Bahia	BA	2933208	Vera Cruz	293320815	Jiribatuba	29332081500	Brazil	0.41844	0.91097	Medium	High
	25	Paraíba	PB	2509107	Mari	250910705	Mari	25091070500	Brazil	0.45606	0.80107	Medium	High
	33	Rio de Janeiro	RJ	3300308	Barra do Piraí	330030810	Dorândia	33003081000	Brazil	0.42502	0.52372	Medium	Medium
	32	Espírito Santo	ES	3203304	Mantenópolis	320330425	São José de Mantenópolis	32033042500	Brazil	0.23329	0.43321	Low	Medium
	33	Rio de Janeiro	RJ	3300308	Barra do Piraí	330030815	Ipiabas	33003081500	Brazil	0.42443	0.84718	Medium	High
	31	Minas Gerais	MG	3144003	Mutum	314400320	Roseiral	31440032000	Brazil	0.24948	0.23708	Low	Low
	25	Paraíba	PB	2501807	Bayeux	250180705	Bayeux	25018070500	Brazil	0.60627	0.84419	Medium	High
	33	Rio de Janeiro	RJ	3302858	Mesquita	330285805	Mesquita	33028580500	Brazil	0.85914	0.89292	High	High
	35	São Paulo	SP	3552502	Suzano	355250215	Palmeiras de São Paulo	35525021500	Brazil	0.39332	0.3788	Medium	Medium
	27	Alagoas	AL	2709301	União dos Palmares	270930110	Rocha Cavalcante	27093011000	Brazil	0.31559	0.82421	Low	High
	29	Bahia	BA	2933208	Vera Cruz	293320810	Cacha Pregos	29332081000	Brazil	0.43258	0.81537	Medium	High
	35	São Paulo	SP	3552502	Suzano	355250210	Boa Vista Paulista	35525021000	Brazil	0.61121	0.91402	Medium	High
	27	Alagoas	AL	2709301	União dos Palmares	270930105	União dos Palmares	27093010500	Brazil	0.2882	0.86972	Low	High
	31	Minas Gerais	MG	3132909	Itamogi	313290905	Itamogi	31329090500	Brazil	0.31926	0.2684	Low	Low
	25	Paraíba	PB	2515906	Serraria	251590605	Serraria	25159060500	Brazil	0.44567	0.56171	Medium	Medium
	25	Paraíba	PB	2508901	Mamanguape	250890125	Pitanga da Estrada	25089012500	Brazil	0.62496	0.81954	Medium	High
	31	Minas Gerais	MG	3155306	Rio Manso	315530605	Rio Manso	31553060500	Brazil	0.23988	0.52389	Low	Medium
	31	Minas Gerais	MG	3155306	Rio Manso	315530607	Bernardas	31553060700	Brazil	0.22391	0.54175	Low	Medium
	31	Minas Gerais	MG	3125002	Ewbank da Câmara	312500205	Ewbank da Câmara	31250020500	Brazil	0.39707	0.78691	Medium	High
	43	Rio Grande do Sul	RS	4319406	São Pedro do Sul	431940645	Xiniquá	43194064500	Brazil	0.2533	0.55445	Low	Medium
	35	São Paulo	SP	3540200	Pontal	354020005	Pontal	35402000500	Brazil	0.3096	0.80786	Low	High
	29	Bahia	BA	2933208	Vera Cruz	293320820	Mar Grande	29332082000	Brazil	0.4197	0.90367	Medium	High
	35	São Paulo	SP	3522604	Itapira	352260405	Itapira	35226040500	Brazil	0.42027	0.87538	Medium	High
	31	Minas Gerais	MG	3144003	Mutum	314400305	Mutum	31440030500	Brazil	0.28891	0.48263	Low	Medium
	24	Rio Grande do Norte	RN	2411502	Santo Antônio	241150205	Santo Antônio	24115020500	Brazil	0.24617	0.49806	Low	Medium
	43	Rio Grande do Sul	RS	4319406	São Pedro do Sul	431940615	Guassupi	43194061500	Brazil	0.24369	0.54463	Low	Medium
	43	Rio Grande do Sul	RS	4309902	Ibiraiaras	430990210	São Sebastião	43099021000	Brazil	0.23668	0.87067	Low	High
	35	São Paulo	SP	3541505	Presidente Venceslau	354150505	Presidente Venceslau	35415050500	Brazil	0.60476	0.2438	Medium	Low
	35	São Paulo	SP	3531803	Monte Mor	353180305	Monte Mor	35318030500	Brazil	0.49752	0.90383	Medium	High
	43	Rio Grande do Sul	RS	4315701	Rio Pardo	431570130	Rincão del Rei	43157013000	Brazil	0.41207	0.91417	Medium	High
	25	Paraíba	PB	2515005	São Miguel de Taipu	251500505	São Miguel de Taipu	25150050500	Brazil	0.48583	0.79467	Medium	High
	32	Espírito Santo	ES	3203304	Mantenópolis	320330405	Mantenópolis	32033040500	Brazil	0.23682	0.40937	Low	Medium
	26	Pernambuco	PE	2616183	Vertente do Lério	261618305	Vertente do Lério	26161830500	Brazil	0.24688	0.48735	Low	Medium
	41	Paraná	PR	4117297	Novo Itacolomi	411729705	Novo Itacolomi	41172970500	Brazil	0.4419	0.55437	Medium	Medium
	43	Rio Grande do Sul	RS	4300471	Almirante Tamandaré do Sul	430047105	Almirante Tamandaré do Sul	43004710500	Brazil	0.21686	0.87635	Low	High
	35	São Paulo	SP	3526605	Lavrinhas	352660505	Lavrinhas	35266050500	Brazil	0.29986	0.4451	Low	Medium
	32	Espírito Santo	ES	3204302	Presidente Kennedy	320430205	Presidente Kennedy	32043020500	Brazil	0.60008	0.83685	Medium	High
	43	Rio Grande do Sul	RS	4319406	São Pedro do Sul	431940610	Cerro Claro	43194061000	Brazil	0.24906	0.23218	Low	Low
	41	Paraná	PR	4117222	Nova Santa Rosa	411722210	Alto Santa Fé	41172221000	Brazil	0.38475	0.59721	Medium	Medium
	35	São Paulo	SP	3522604	Itapira	352260415	Eleutério	35226041500	Brazil	0.34363	0.37759	Medium	Medium
	35	São Paulo	SP	3519808	Icém	351980805	Icém	35198080500	Brazil	0.24338	0.54807	Low	Medium
	31	Minas Gerais	MG	3144003	Mutum	314400315	Ocidente	31440031500	Brazil	0.26652	0.48036	Low	Medium
	35	São Paulo	SP	3522604	Itapira	352260410	Barão Ataliba Nogueira	35226041000	Brazil	0.37314	0.43765	Medium	Medium
	25	Paraíba	PB	2511509	Pilar	251150905	Pilar	25115090500	Brazil	0.42329	0.7172	Medium	High
	29	Bahia	BA	2933208	Vera Cruz	293320805	Vera Cruz	29332080500	Brazil	0.42715	0.91717	Medium	High
	25	Paraíba	PB	2508901	Mamanguape	250890105	Mamanguape	25089010500	Brazil	0.59584	0.81211	Medium	High
	41	Paraná	PR	4125902	São Pedro do Paraná	412590210	Porto São José	41259021000	Brazil	0.52055	0.57984	Medium	Medium
	35	São Paulo	SP	3540200	Pontal	354020010	Cândia	35402001000	Brazil	0.26501	0.22621	Low	Low
	31	Minas Gerais	MG	3131604	Iraí de Minas	313160405	Iraí de Minas	31316040500	Brazil	0.25815	0.24884	Low	Low
	43	Rio Grande do Sul	RS	4315701	Rio Pardo	431570115	Bexiga	43157011500	Brazil	0.33883	0.27494	Medium	Low
	32	Espírito Santo	ES	3203304	Mantenópolis	320330415	São Geraldo	32033041500	Brazil	0.22394	0.29197	Low	Low
	31	Minas Gerais	MG	3144003	Mutum	314400310	Centenário	31440031000	Brazil	0.30368	0.50136	Low	Medium
	31	Minas Gerais	MG	3123528	Durandé	312352815	São João da Figueira	31235281500	Brazil	0.25141	0.55957	Low	Medium
	31	Minas Gerais	MG	3144003	Mutum	314400312	Imbiruçu	31440031200	Brazil	0.27224	0.44691	Low	Medium
	31	Minas Gerais	MG	3103504	Araguari	310350415	Florestina	31035041500	Brazil	0.25037	0.22635	Low	Low
	35	São Paulo	SP	3505351	Barra do Chapéu	350535105	Barra do Chapéu	35053510500	Brazil	0.49086	0.54679	Medium	Medium
	31	Minas Gerais	MG	3103504	Araguari	310350410	Amanhece	31035041000	Brazil	0.27918	0.18774	Low	Low
	35	São Paulo	SP	3553658	Taquaral	355365805	Taquaral	35536580500	Brazil	0.30251	0.76374	Low	High
	41	Paraná	PR	4117222	Nova Santa Rosa	411722220	Planalto do Oeste	41172222000	Brazil	0.38732	0.91212	Medium	High
	43	Rio Grande do Sul	RS	4315701	Rio Pardo	431570110	Albardão	43157011000	Brazil	0.36273	0.60151	Medium	Medium
	32	Espírito Santo	ES	3203304	Mantenópolis	320330410	Santa Luzia de Mantenópolis	32033041000	Brazil	0.26241	0.43349	Low	Medium
	31	Minas Gerais	MG	3122306	Divinópolis	312230605	Divinópolis	31223060500	Brazil	0.19065	0.53513	Low	Medium
	26	Pernambuco	PE	2605004	Cupira	260500405	Cupira	26050040500	Brazil	0.28723	0.27952	Low	Low
	35	São Paulo	SP	3526605	Lavrinhas	352660510	Pinheiros	35266051000	Brazil	0.22457	0.52517	Low	Medium
	43	Rio Grande do Sul	RS	4309902	Ibiraiaras	430990209	São Luiz	43099020900	Brazil	0.23636	0.89388	Low	High
	43	Rio Grande do Sul	RS	4309902	Ibiraiaras	430990205	Ibiraiaras	43099020500	Brazil	0.23955	0.88893	Low	High
	43	Rio Grande do Sul	RS	4309902	Ibiraiaras	430990207	Nossa Senhora da Saúde	43099020700	Brazil	0.24787	0.89806	Low	High
	43	Rio Grande do Sul	RS	4315701	Rio Pardo	431570124	Passo da Areia	43157012400	Brazil	0.34698	0.94627	Medium	High
	31	Minas Gerais	MG	3123528	Durandé	312352820	São José da Figueira	31235282000	Brazil	0.24395	0.74102	Low	High
	43	Rio Grande do Sul	RS	4315701	Rio Pardo	431570127	Passo do Adão	43157012700	Brazil	0.3145	0.58323	Low	Medium
	31	Minas Gerais	MG	3137700	Lajinha	313770020	Prata de Lajinha	31377002000	Brazil	0.28173	0.50046	Low	Medium
	31	Minas Gerais	MG	3122306	Divinópolis	312230610	Santo Antônio dos Campos	31223061000	Brazil	0.17085	0.56848	Low	Medium
	26	Pernambuco	PE	2605004	Cupira	260500410	Laje de São José	26050041000	Brazil	0.2601	0.26521	Low	Low
	35	São Paulo	SP	3540408	Populina	354040805	Populina	35404080500	Brazil	0.21854	0.56564	Low	Medium
	43	Rio Grande do Sul	RS	4319406	São Pedro do Sul	431940605	São Pedro do Sul	43194060500	Brazil	0.26099	0.81375	Low	High
	43	Rio Grande do Sul	RS	4315701	Rio Pardo	431570123	João Rodrigues	43157012300	Brazil	0.40499	0.58827	Medium	Medium
	43	Rio Grande do Sul	RS	4315701	Rio Pardo	431570122	Iruí	43157012200	Brazil	0.31865	0.59554	Low	Medium
	41	Paraná	PR	4104451	Cantagalo	410445125	Cavaco	41044512500	Brazil	0.40249	0.90339	Medium	High
	31	Minas Gerais	MG	3103504	Araguari	310350420	Piracaíba	31035042000	Brazil	0.29545	0.20876	Low	Low
	24	Rio Grande do Norte	RN	2412005	São Gonçalo do Amarante	241200505	São Gonçalo do Amarante	24120050500	Brazil	0.37587	0.8492	Medium	High
	43	Rio Grande do Sul	RS	4323408	Vila Maria	432340805	Vila Maria	43234080500	Brazil	0.23833	0.85674	Low	High
	41	Paraná	PR	4117222	Nova Santa Rosa	411722205	Nova Santa Rosa	41172220500	Brazil	0.38399	0.7855	Medium	High
	31	Minas Gerais	MG	3137700	Lajinha	313770005	Lajinha	31377000500	Brazil	0.2672	0.51261	Low	Medium
	29	Bahia	BA	2902302	Aratuípe	290230205	Aratuípe	29023020500	Brazil	0.29002	0.94281	Low	High
	31	Minas Gerais	MG	3140209	Maripá de Minas	314020905	Maripá de Minas	31402090500	Brazil	0.34976	0.76311	Medium	High
	31	Minas Gerais	MG	3140605	Materlândia	314060505	Materlândia	31406050500	Brazil	0.27195	0.56851	Low	Medium
	41	Paraná	PR	4125902	São Pedro do Paraná	412590205	São Pedro do Paraná	41259020500	Brazil	0.46107	0.56664	Medium	Medium
	41	Paraná	PR	4120150	Porto Barreiro	412015005	Porto Barreiro	41201500500	Brazil	0.28293	0.57607	Low	Medium
	43	Rio Grande do Sul	RS	4315701	Rio Pardo	431570105	Rio Pardo	43157010500	Brazil	0.34076	0.93931	Medium	High
	35	São Paulo	SP	3552007	Silveiras	355200705	Silveiras	35520070500	Brazil	0.26063	0.23787	Low	Low
	31	Minas Gerais	MG	3129806	Ibirité	312980610	Parque Durval de Barros	31298061000	Brazil	0.1984	0.44886	Low	Medium
	35	São Paulo	SP	3505005	Barão de Antonina	350500505	Barão de Antonina	35050050500	Brazil	0.4791	0.51843	Medium	Medium
	31	Minas Gerais	MG	3123528	Durandé	312352805	Durandé	31235280500	Brazil	0.24289	0.53992	Low	Medium
	29	Bahia	BA	2902302	Aratuípe	290230210	Maragogipinho	29023021000	Brazil	0.33667	0.91986	Medium	High
	31	Minas Gerais	MG	3103504	Araguari	310350405	Araguari	31035040500	Brazil	0.26764	0.25375	Low	Low
	25	Paraíba	PB	2511806	Pirpirituba	251180605	Pirpirituba	25118060500	Brazil	0.29454	0.56702	Low	Medium
	35	São Paulo	SP	3500907	Altair	350090705	Altair	35009070500	Brazil	0.20122	0.56876	Low	Medium
	35	São Paulo	SP	3545308	Salto de Pirapora	354530805	Salto de Pirapora	35453080500	Brazil	0.4855	0.91944	Medium	High
	26	Pernambuco	PE	2612406	Sanharó	261240615	Mulungu	26124061500	Brazil	0.28368	0.46438	Low	Medium
	35	São Paulo	SP	3557303	Estiva Gerbi	355730305	Estiva Gerbi	35573030500	Brazil	0.29219	0.82467	Low	High
	35	São Paulo	SP	3545704	Santa Albertina	354570405	Santa Albertina	35457040500	Brazil	0.24833	0.58345	Low	Medium
	41	Paraná	PR	4104451	Cantagalo	410445105	Cantagalo	41044510500	Brazil	0.37649	0.5853	Medium	Medium
	31	Minas Gerais	MG	3150604	Piracema	315060405	Piracema	31506040500	Brazil	0.24777	0.52706	Low	Medium
	24	Rio Grande do Norte	RN	2404200	Goianinha	240420005	Goianinha	24042000500	Brazil	0.43692	0.77972	Medium	High
	29	Bahia	BA	2914703	Itaberaba	291470305	Itaberaba	29147030500	Brazil	0.31449	0.29347	Low	Low
	26	Pernambuco	PE	2612406	Sanharó	261240610	Jenipapo	26124061000	Brazil	0.2304	0.48588	Low	Medium
	42	Santa Catarina	SC	4213906	Presidente Castello Branco	421390605	Presidente Castello Branco	42139060500	Brazil	0.20184	0.94453	Low	High
	42	Santa Catarina	SC	4215109	Rodeio	421510905	Rodeio	42151090500	Brazil	0.39585	0.92521	Medium	High
	29	Bahia	BA	2923001	Nova Viçosa	292300105	Nova Viçosa	29230010500	Brazil	0.46701	0.19705	Medium	Low
	26	Pernambuco	PE	2608206	Joaquim Nabuco	260820605	Joaquim Nabuco	26082060500	Brazil	0.29897	0.84608	Low	High
	31	Minas Gerais	MG	3127206	Funilândia	312720605	Funilândia	31272060500	Brazil	0.15144	0.43875	Low	Medium
	35	São Paulo	SP	3519303	Ibaté	351930305	Ibaté	35193030500	Brazil	0.42259	0.80552	Medium	High
	29	Bahia	BA	2925006	Planalto	292500610	Lucaia	29250061000	Brazil	0.23776	0.4625	Low	Medium
	35	São Paulo	SP	3500907	Altair	350090715	Suinana	35009071500	Brazil	0.19133	0.79662	Low	High
	26	Pernambuco	PE	2600906	Amaraji	260090605	Amaraji	26009060500	Brazil	0.27844	0.57324	Low	Medium
	41	Paraná	PR	4102703	Barra do Jacaré	410270305	Barra do Jacaré	41027030500	Brazil	0.41675	0.72653	Medium	High
	43	Rio Grande do Sul	RS	4312385	Monte Belo do Sul	431238505	Monte Belo do Sul	43123850500	Brazil	0.23456	0.6101	Low	Medium
	31	Minas Gerais	MG	3136603	Nova União	313660305	Nova União	31366030500	Brazil	0.26206	0.56153	Low	Medium
	42	Santa Catarina	SC	4210308	Major Vieira	421030805	Major Vieira	42103080500	Brazil	0.29996	0.91007	Low	High
	35	São Paulo	SP	3511904	Clementina	351190410	Lauro Penteado	35119041000	Brazil	0.33869	0.77474	Medium	High
	35	São Paulo	SP	3514924	Elisiário	351492405	Elisiário	35149240500	Brazil	0.2491	0.82564	Low	High
	31	Minas Gerais	MG	3129806	Ibirité	312980605	Ibirité	31298060500	Brazil	0.24795	0.50289	Low	Medium
	52	Goiás	GO	5216304	Paranaiguara	521630405	Paranaiguara	52163040500	Brazil	0.38108	0.22336	Medium	Low
	29	Bahia	BA	2920908	Mascote	292090825	Teixeira do Progresso	29209082500	Brazil	0.2548	0.24397	Low	Low
	31	Minas Gerais	MG	3139805	Mar de Espanha	313980515	Saudade	31398051500	Brazil	0.43915	0.5369	Medium	Medium
	31	Minas Gerais	MG	3139805	Mar de Espanha	313980510	Engenho Novo	31398051000	Brazil	0.35869	0.86146	Medium	High
	43	Rio Grande do Sul	RS	4321634	Três Arroios	432163405	Três Arroios	43216340500	Brazil	0.21621	0.92459	Low	High
	31	Minas Gerais	MG	3159902	Santo Antônio do Amparo	315990230	São Sebastião da Estrela	31599023000	Brazil	0.21088	0.28496	Low	Low
	26	Pernambuco	PE	2610103	Palmeirina	261010305	Palmeirina	26101030500	Brazil	0.2621	0.59661	Low	Medium
	35	São Paulo	SP	3527405	Lucélia	352740505	Lucélia	35274050500	Brazil	0.54195	0.85524	Medium	High
	26	Pernambuco	PE	2612406	Sanharó	261240605	Sanharó	26124060500	Brazil	0.26247	0.48149	Low	Medium
	35	São Paulo	SP	3533502	Novo Horizonte	353350210	Vale Formoso	35335021000	Brazil	0.44458	0.81661	Medium	High
	31	Minas Gerais	MG	3133303	Itaobim	313330305	Itaobim	31333030500	Brazil	0.19245	0.22141	Low	Low
	35	São Paulo	SP	3550308	São Paulo	355030886	Vila Guilherme	35503088600	Brazil	0.5838	0.31108	Medium	Low
	35	São Paulo	SP	3550308	São Paulo	355030885	Vila Formosa	35503088500	Brazil	0.59963	0.2857	Medium	Low
	35	São Paulo	SP	3550308	São Paulo	355030888	Vila Leopoldina	35503088800	Brazil	0.56536	0.31493	Medium	Low
	43	Rio Grande do Sul	RS	4321634	Três Arroios	432163412	Coxilha Seca	43216341200	Brazil	0.21679	0.93074	Low	High
	41	Paraná	PR	4117057	Nova Laranjeiras	411705720	Guarani	41170572000	Brazil	0.34303	0.58147	Medium	Medium
	29	Bahia	BA	2909000	Cordeiros	290900005	Cordeiros	29090000500	Brazil	0.11545	0.55068	Low	Medium
	35	São Paulo	SP	3550308	São Paulo	355030887	Vila Jacuí	35503088700	Brazil	0.57798	0.30906	Medium	Low
	35	São Paulo	SP	3550308	São Paulo	355030882	Tucuruvi	35503088200	Brazil	0.59389	0.28952	Medium	Low
	31	Minas Gerais	MG	3134202	Ituiutaba	313420205	Ituiutaba	31342020500	Brazil	0.25898	0.22604	Low	Low
	35	São Paulo	SP	3550308	São Paulo	355030881	Tremembé	35503088100	Brazil	0.56479	0.91769	Medium	High
	35	São Paulo	SP	3550308	São Paulo	355030884	Vila Curuçá	35503088400	Brazil	0.56121	0.31349	Medium	Low
	35	São Paulo	SP	3550308	São Paulo	355030883	Vila Andrade	35503088300	Brazil	0.62549	0.55953	Medium	Medium
	31	Minas Gerais	MG	3129301	Iapu	312930115	São Sebastião da Barra	31293011500	Brazil	0.30668	0.86768	Low	High
	31	Minas Gerais	MG	3122603	Dom Joaquim	312260305	Dom Joaquim	31226030500	Brazil	0.25969	0.55163	Low	Medium
	35	São Paulo	SP	3550308	São Paulo	355030889	Vila Maria	35503088900	Brazil	0.60345	0.31135	Medium	Low
	31	Minas Gerais	MG	3171303	Viçosa	317130310	Silvestre	31713031000	Brazil	0.18428	0.61793	Low	Medium
	43	Rio Grande do Sul	RS	4305355	Charqueadas	430535505	Charqueadas	43053550500	Brazil	0.25221	0.53093	Low	Medium
	41	Paraná	PR	4120101	Porto Amazonas	412010105	Porto Amazonas	41201010500	Brazil	0.40516	0.519	Medium	Medium
	42	Santa Catarina	SC	4213401	Ponte Serrada	421340108	Baía Alta	42134010800	Brazil	0.21115	0.90111	Low	High
	31	Minas Gerais	MG	3171303	Viçosa	317130315	Cachoeira de Santa Cruz	31713031500	Brazil	0.19133	0.52416	Low	Medium
	35	São Paulo	SP	3550308	São Paulo	355030880	Tatuapé	35503088000	Brazil	0.61001	0.30962	Medium	Low
	43	Rio Grande do Sul	RS	4306353	Dezesseis de Novembro	430635305	Dezesseis de Novembro	43063530500	Brazil	0.25099	0.77791	Low	High
	42	Santa Catarina	SC	4203154	Calmon	420315405	Calmon	42031540500	Brazil	0.21384	0.90874	Low	High
	42	Santa Catarina	SC	4213401	Ponte Serrada	421340105	Ponte Serrada	42134010500	Brazil	0.18575	0.89785	Low	High
	42	Santa Catarina	SC	4206702	Herval d'Oeste	420670205	Herval d'Oeste	42067020500	Brazil	0.21751	0.95387	Low	High
	41	Paraná	PR	4117057	Nova Laranjeiras	411705730	Rio da Prata	41170573000	Brazil	0.45371	0.56413	Medium	Medium
	35	São Paulo	SP	3550308	São Paulo	355030896	Lajeado	35503089600	Brazil	0.57072	0.31459	Medium	Low
	35	São Paulo	SP	3550308	São Paulo	355030893	Vila Prudente	35503089300	Brazil	0.59633	0.31108	Medium	Low
	35	São Paulo	SP	3550308	São Paulo	355030892	Vila Medeiros	35503089200	Brazil	0.59219	0.30981	Medium	Low
	29	Bahia	BA	2933307	Vitória da Conquista	293330733	São João da Vitória	29333073300	Brazil	0.25014	0.79786	Low	High
	35	São Paulo	SP	3550308	São Paulo	355030895	São Domingos	35503089500	Brazil	0.56445	0.3089	Medium	Low
	31	Minas Gerais	MG	3122603	Dom Joaquim	312260310	Gororós	31226031000	Brazil	0.25942	0.59023	Low	Medium
	35	São Paulo	SP	3550308	São Paulo	355030894	Vila Sônia	35503089400	Brazil	0.56484	0.43547	Medium	Medium
	29	Bahia	BA	2933307	Vitória da Conquista	293330735	São Sebastião	29333073500	Brazil	0.31091	0.47117	Low	Medium
	29	Bahia	BA	2933307	Vitória da Conquista	293330730	Pradoso	29333073000	Brazil	0.23463	0.55754	Low	Medium
	31	Minas Gerais	MG	3155405	Rio Novo	315540505	Rio Novo	31554050500	Brazil	0.31009	0.57091	Low	Medium
	35	São Paulo	SP	3503158	Arapeí	350315805	Arapeí	35031580500	Brazil	0.3799	0.51477	Medium	Medium
	35	São Paulo	SP	3511904	Clementina	351190405	Clementina	35119040500	Brazil	0.35179	0.56541	Medium	Medium
	31	Minas Gerais	MG	3139805	Mar de Espanha	313980505	Mar de Espanha	31398050500	Brazil	0.40048	0.5719	Medium	Medium
	31	Minas Gerais	MG	3152808	Prata	315280810	Jardinésia	31528081000	Brazil	0.26414	0.24959	Low	Low
	35	São Paulo	SP	3550308	São Paulo	355030891	Vila Matilde	35503089100	Brazil	0.59137	0.3111	Medium	Low
	31	Minas Gerais	MG	3171303	Viçosa	317130325	São José do Triunfo	31713032500	Brazil	0.18828	0.58343	Low	Medium
	35	São Paulo	SP	3550308	São Paulo	355030890	Vila Mariana	35503089000	Brazil	0.54378	0.31013	Medium	Low
	41	Paraná	PR	4108809	Guaíra	410880905	Guaíra	41088090500	Brazil	0.53911	0.8246	Medium	High
	43	Rio Grande do Sul	RS	4317400	Santiago	431740030	Tupantuba	43174003000	Brazil	0.24007	0.24915	Low	Low
	35	São Paulo	SP	3550308	São Paulo	355030864	Ponte Rasa	35503086400	Brazil	0.59267	0.31158	Medium	Low
	35	São Paulo	SP	3550308	São Paulo	355030863	Pirituba	35503086300	Brazil	0.60804	0.79366	Medium	High
	52	Goiás	GO	5218508	Quirinópolis	521850805	Quirinópolis	52185080500	Brazil	0.3661	0.22209	Medium	Low
	35	São Paulo	SP	3550308	São Paulo	355030866	República	35503086600	Brazil	0.57957	0.31109	Medium	Low
	35	São Paulo	SP	3550308	São Paulo	355030865	Raposo Tavares	35503086500	Brazil	0.61677	0.53797	Medium	Medium
	31	Minas Gerais	MG	3166402	Seritinga	316640205	Seritinga	31664020500	Brazil	0.18516	0.22997	Low	Low
	35	São Paulo	SP	3550308	São Paulo	355030860	Perdizes	35503086000	Brazil	0.54702	0.29235	Medium	Low
	35	São Paulo	SP	3550308	São Paulo	355030862	Pinheiros	35503086200	Brazil	0.55921	0.41085	Medium	Medium
	35	São Paulo	SP	3534401	Osasco	353440105	Osasco	35344010500	Brazil	0.58116	0.31064	Medium	Low
	31	Minas Gerais	MG	3152808	Prata	315280805	Prata	31528080500	Brazil	0.22839	0.21219	Low	Low
	35	São Paulo	SP	3550308	São Paulo	355030861	Perus	35503086100	Brazil	0.60316	0.94667	Medium	High
	35	São Paulo	SP	3515194	Espírito Santo do Turvo	351519405	Espírito Santo do Turvo	35151940500	Brazil	0.42308	0.53849	Medium	Medium
	41	Paraná	PR	4117057	Nova Laranjeiras	411705705	Nova Laranjeiras	41170570500	Brazil	0.29793	0.9254	Low	High
	29	Bahia	BA	2933307	Vitória da Conquista	293330740	Veredinha	29333074000	Brazil	0.24976	0.56733	Low	Medium
	41	Paraná	PR	4107504	Engenheiro Beltrão	410750415	Sussuí	41075041500	Brazil	0.50285	0.45983	Medium	Medium
	35	São Paulo	SP	3550308	São Paulo	355030868	Sacomã	35503086800	Brazil	0.5993	0.31427	Medium	Low
	35	São Paulo	SP	3550308	São Paulo	355030867	Rio Pequeno	35503086700	Brazil	0.58287	0.31092	Medium	Low
	41	Paraná	PR	4108809	Guaíra	410880910	Doutor Oliveira Castro	41088091000	Brazil	0.41559	0.56556	Medium	Medium
	35	São Paulo	SP	3550308	São Paulo	355030869	Santa Cecília	35503086900	Brazil	0.57851	0.30532	Medium	Low
	29	Bahia	BA	2933307	Vitória da Conquista	293330715	Inhobim	29333071500	Brazil	0.29748	0.56933	Low	Medium
	41	Paraná	PR	4107504	Engenheiro Beltrão	410750410	Sertãozinho	41075041000	Brazil	0.54133	0.53193	Medium	Medium
	31	Minas Gerais	MG	3167301	Silveirânia	316730105	Silveirânia	31673010500	Brazil	0.3354	0.78536	Medium	High
	35	São Paulo	SP	3553609	Tapiratiba	355360905	Tapiratiba	35536090500	Brazil	0.28303	0.40573	Low	Medium
	35	São Paulo	SP	3550308	São Paulo	355030875	São Rafael	35503087500	Brazil	0.61535	0.51506	Medium	Medium
	35	São Paulo	SP	3550308	São Paulo	355030874	São Miguel	35503087400	Brazil	0.58549	0.31347	Medium	Low
	25	Paraíba	PB	2513109	Salgado de São Félix	251310907	Dois Riachos	25131090700	Brazil	0.28999	0.49241	Low	Medium
	41	Paraná	PR	4117057	Nova Laranjeiras	411705710	Bananas	41170571000	Brazil	0.48395	0.87467	Medium	High
	35	São Paulo	SP	3550308	São Paulo	355030877	Saúde	35503087700	Brazil	0.54481	0.31147	Medium	Low
	35	São Paulo	SP	3550308	São Paulo	355030876	Sapopemba	35503087600	Brazil	0.58353	0.30234	Medium	Low
	42	Santa Catarina	SC	4211850	Ouro Verde	421185005	Ouro Verde	42118500500	Brazil	0.21727	0.87125	Low	High
	35	São Paulo	SP	3550308	São Paulo	355030871	Santo Amaro	35503087100	Brazil	0.58271	0.55284	Medium	Medium
	25	Paraíba	PB	2513109	Salgado de São Félix	251310908	Feira Nova	25131090800	Brazil	0.28875	0.53359	Low	Medium
	35	São Paulo	SP	3550308	São Paulo	355030870	Santana	35503087000	Brazil	0.57552	0.30864	Medium	Low
	35	São Paulo	SP	3550308	São Paulo	355030873	São Mateus	35503087300	Brazil	0.59042	0.3199	Medium	Low
	35	São Paulo	SP	3550308	São Paulo	355030872	São Lucas	35503087200	Brazil	0.59473	0.30998	Medium	Low
	25	Paraíba	PB	2513109	Salgado de São Félix	251310905	Salgado de São Félix	25131090500	Brazil	0.41278	0.54192	Medium	Medium
	41	Paraná	PR	4117057	Nova Laranjeiras	411705715	Guaraí	41170571500	Brazil	0.35907	0.54785	Medium	Medium
	43	Rio Grande do Sul	RS	4306809	Encantado	430680925	Valdástico	43068092500	Brazil	0.29925	0.96333	Low	High
	27	Alagoas	AL	2702702	Feliz Deserto	270270205	Feliz Deserto	27027020500	Brazil	0.30442	0.88606	Low	High
	29	Bahia	BA	2933307	Vitória da Conquista	293330710	Iguá	29333071000	Brazil	0.25907	0.57724	Low	Medium
	31	Minas Gerais	MG	3159902	Santo Antônio do Amparo	315990205	Santo Antônio do Amparo	31599020500	Brazil	0.22579	0.49956	Low	Medium
	31	Minas Gerais	MG	3129301	Iapu	312930105	Iapu	31293010500	Brazil	0.28011	0.54729	Low	Medium
	35	São Paulo	SP	3550308	São Paulo	355030879	Socorro	35503087900	Brazil	0.59825	0.4929	Medium	Medium
	35	São Paulo	SP	3550308	São Paulo	355030878	Sé	35503087800	Brazil	0.59293	0.31275	Medium	Low
	31	Minas Gerais	MG	3171303	Viçosa	317130305	Viçosa	31713030500	Brazil	0.24232	0.6049	Low	Medium
	41	Paraná	PR	4107504	Engenheiro Beltrão	410750420	Triângulo	41075042000	Brazil	0.52409	0.47043	Medium	Medium
	35	São Paulo	SP	3550308	São Paulo	355030842	Jaraguá	35503084200	Brazil	0.60706	0.83525	Medium	High
	35	São Paulo	SP	3550308	São Paulo	355030841	Jaguaré	35503084100	Brazil	0.55989	0.31516	Medium	Low
	35	São Paulo	SP	3550308	São Paulo	355030844	Jardim Helena	35503084400	Brazil	0.61169	0.51336	Medium	Medium
	35	São Paulo	SP	3550308	São Paulo	355030843	Jardim Ângela	35503084300	Brazil	0.50057	0.45343	Medium	Medium
	31	Minas Gerais	MG	3164001	São Pedro dos Ferros	316400105	São Pedro dos Ferros	31640010500	Brazil	0.22225	0.82778	Low	High
	43	Rio Grande do Sul	RS	4317400	Santiago	431740015	Ernesto Alves	43174001500	Brazil	0.23678	0.52781	Low	Medium
	35	São Paulo	SP	3550308	São Paulo	355030840	Jaguara	35503084000	Brazil	0.54036	0.31181	Medium	Low
	35	São Paulo	SP	3550308	São Paulo	355030849	Liberdade	35503084900	Brazil	0.55941	0.30337	Medium	Low
	29	Bahia	BA	2933307	Vitória da Conquista	293330720	José Gonçalves	29333072000	Brazil	0.27033	0.46143	Low	Medium
	35	São Paulo	SP	3550308	São Paulo	355030846	Jardim São Luís	35503084600	Brazil	0.56903	0.41111	Medium	Medium
	35	São Paulo	SP	3550308	São Paulo	355030845	Jardim Paulista	35503084500	Brazil	0.55959	0.29707	Medium	Low
	35	São Paulo	SP	3550308	São Paulo	355030848	Lapa	35503084800	Brazil	0.57279	0.30977	Medium	Low
	35	São Paulo	SP	3550308	São Paulo	355030847	José Bonifácio	35503084700	Brazil	0.67984	0.8784	High	High
	31	Minas Gerais	MG	3170206	Uberlândia	317020625	Tapuirama	31702062500	Brazil	0.25835	0.25035	Low	Low
	31	Minas Gerais	MG	3170206	Uberlândia	317020620	Miraporanga	31702062000	Brazil	0.27969	0.2346	Low	Low
	52	Goiás	GO	5221304	Três Ranchos	522130405	Três Ranchos	52213040500	Brazil	0.28563	0.24901	Low	Low
	50	Mato Grosso do Sul	MS	5008404	Vicentina	500840445	Vila Rica	50084044500	Brazil	0.55881	0.23588	Medium	Low
	32	Espírito Santo	ES	3204658	São Domingos do Norte	320465805	São Domingos do Norte	32046580500	Brazil	0.37767	0.4238	Medium	Medium
	31	Minas Gerais	MG	3101508	Além Paraíba	310150805	Além Paraíba	31015080500	Brazil	0.39067	0.82256	Medium	High
	42	Santa Catarina	SC	4207858	Irati	420785805	Irati	42078580500	Brazil	0.24426	0.81908	Low	High
	50	Mato Grosso do Sul	MS	5008404	Vicentina	500840440	São José	50084044000	Brazil	0.55181	0.20268	Medium	Low
	43	Rio Grande do Sul	RS	4317400	Santiago	431740020	Florida	43174002000	Brazil	0.23085	0.57701	Low	Medium
	35	São Paulo	SP	3550308	São Paulo	355030853	Mooca	35503085300	Brazil	0.63119	0.31348	Medium	Low
	35	São Paulo	SP	3550308	São Paulo	355030852	Marsilac	35503085200	Brazil	0.25633	0.36981	Low	Medium
	35	São Paulo	SP	3550308	São Paulo	355030855	Parelheiros	35503085500	Brazil	0.29889	0.37144	Low	Medium
	35	São Paulo	SP	3550308	São Paulo	355030854	Morumbi	35503085400	Brazil	0.62138	0.60323	Medium	Medium
	41	Paraná	PR	4107504	Engenheiro Beltrão	410750407	Figueira do Oeste	41075040700	Brazil	0.50183	0.5631	Medium	Medium
	35	São Paulo	SP	3504107	Atibaia	350410705	Atibaia	35041070500	Brazil	0.58648	0.9635	Medium	High
	35	São Paulo	SP	3550308	São Paulo	355030851	Mandaqui	35503085100	Brazil	0.55042	0.56931	Medium	Medium
	41	Paraná	PR	4107504	Engenheiro Beltrão	410750409	Ivailândia	41075040900	Brazil	0.47552	0.42208	Medium	Medium
	35	São Paulo	SP	3550308	São Paulo	355030850	Limão	35503085000	Brazil	0.59131	0.31166	Medium	Low
	41	Paraná	PR	4107504	Engenheiro Beltrão	410750405	Engenheiro Beltrão	41075040500	Brazil	0.54459	0.52349	Medium	Medium
	43	Rio Grande do Sul	RS	4306809	Encantado	430680905	Encantado	43068090500	Brazil	0.29059	0.96383	Low	High
	31	Minas Gerais	MG	3138807	Luz	313880705	Luz	31388070500	Brazil	0.18753	0.58464	Low	Medium
	35	São Paulo	SP	3550308	São Paulo	355030857	Parque do Carmo	35503085700	Brazil	0.62591	0.95071	Medium	High
	29	Bahia	BA	2933307	Vitória da Conquista	293330709	Dantilândia	29333070900	Brazil	0.27229	0.8002	Low	High
	35	São Paulo	SP	3550308	São Paulo	355030856	Pari	35503085600	Brazil	0.55372	0.30644	Medium	Low
	29	Bahia	BA	2933307	Vitória da Conquista	293330708	Cercadinho	29333070800	Brazil	0.22323	0.21432	Low	Low
	35	São Paulo	SP	3550308	São Paulo	355030859	Penha	35503085900	Brazil	0.5853	0.31061	Medium	Low
	35	São Paulo	SP	3550308	São Paulo	355030858	Pedreira	35503085800	Brazil	0.57719	0.53094	Medium	Medium
	29	Bahia	BA	2933307	Vitória da Conquista	293330705	Vitória da Conquista	29333070500	Brazil	0.2823	0.53357	Low	Medium
	29	Bahia	BA	2933307	Vitória da Conquista	293330707	Cabeceira da Jiboia	29333070700	Brazil	0.36808	0.53172	Medium	Medium
	29	Bahia	BA	2933307	Vitória da Conquista	293330706	Bate-Pé	29333070600	Brazil	0.24239	0.57477	Low	Medium
	31	Minas Gerais	MG	3164001	São Pedro dos Ferros	316400110	Águas Férreas	31640011000	Brazil	0.2097	0.83603	Low	High
	42	Santa Catarina	SC	4202305	Biguaçu	420230515	Sorocaba do Sul	42023051500	Brazil	0.29523	0.59984	Low	Medium
	31	Minas Gerais	MG	3138807	Luz	313880710	Esteios	31388071000	Brazil	0.18721	0.27026	Low	Low
	35	São Paulo	SP	3550308	São Paulo	355030820	Carrão	35503082000	Brazil	0.62661	0.31212	Medium	Low
	42	Santa Catarina	SC	4202305	Biguaçu	420230510	Guaporanga	42023051000	Brazil	0.29711	0.59379	Low	Medium
	35	São Paulo	SP	3550308	São Paulo	355030822	Cidade Ademar	35503082200	Brazil	0.58999	0.30183	Medium	Low
	35	São Paulo	SP	3550308	São Paulo	355030821	Casa Verde	35503082100	Brazil	0.59316	0.31012	Medium	Low
	35	São Paulo	SP	3505302	Barra Bonita	350530205	Barra Bonita	35053020500	Brazil	0.44839	0.78867	Medium	High
	35	São Paulo	SP	3550308	São Paulo	355030828	Ermelino Matarazzo	35503082800	Brazil	0.57698	0.31688	Medium	Low
	35	São Paulo	SP	3550308	São Paulo	355030827	Cursino	35503082700	Brazil	0.55734	0.61821	Medium	Medium
	35	São Paulo	SP	3550308	São Paulo	355030829	Freguesia do Ó	35503082900	Brazil	0.57735	0.31087	Medium	Low
	35	São Paulo	SP	3550308	São Paulo	355030824	Cidade Lider	35503082400	Brazil	0.5882	0.31274	Medium	Low
	35	São Paulo	SP	3550308	São Paulo	355030823	Cidade Dutra	35503082300	Brazil	0.55998	0.4461	Medium	Medium
	35	São Paulo	SP	3550308	São Paulo	355030826	Consolação	35503082600	Brazil	0.55556	0.3026	Medium	Low
	35	São Paulo	SP	3550308	São Paulo	355030825	Cidade Tiradentes	35503082500	Brazil	0.66989	0.89353	High	High
	31	Minas Gerais	MG	3170206	Uberlândia	317020605	Uberlândia	31702060500	Brazil	0.27477	0.4721	Low	Medium
	32	Espírito Santo	ES	3204658	São Domingos do Norte	320465810	Braço do Sul	32046581000	Brazil	#VALUE!	#VALUE!	NA	NA
	31	Minas Gerais	MG	3169505	Tumiritinga	316950510	São Geraldo de Tumiritinga	31695051000	Brazil	0.37111	0.5716	Medium	Medium
	24	Rio Grande do Norte	RN	2403251	Parnamirim	240325115	Cotovelo	24032511500	Brazil	0.30276	0.81063	Low	High
	24	Rio Grande do Norte	RN	2403251	Parnamirim	240325110	Pium	24032511000	Brazil	0.24154	0.74955	Low	High
	29	Bahia	BA	2924108	Pedrão	292410805	Pedrão	29241080500	Brazil	0.30553	0.37354	Low	Medium
	35	São Paulo	SP	3550308	São Paulo	355030831	Guaianases	35503083100	Brazil	0.61849	0.43741	Medium	Medium
	35	São Paulo	SP	3501707	Américo Brasiliense	350170705	Américo Brasiliense	35017070500	Brazil	0.37277	0.80625	Medium	High
	35	São Paulo	SP	3550308	São Paulo	355030830	Grajaú	35503083000	Brazil	0.50552	0.43971	Medium	Medium
	35	São Paulo	SP	3550308	São Paulo	355030833	Iguatemi	35503083300	Brazil	0.62653	0.89226	Medium	High
	35	São Paulo	SP	3550308	São Paulo	355030832	Moema	35503083200	Brazil	0.56018	0.29143	Medium	Low
	43	Rio Grande do Sul	RS	4317400	Santiago	431740005	Santiago	43174000500	Brazil	0.23158	0.24587	Low	Low
	35	São Paulo	SP	3550308	São Paulo	355030839	Jaçanã	35503083900	Brazil	0.58291	0.31275	Medium	Low
	35	São Paulo	SP	3550308	São Paulo	355030838	Jabaquara	35503083800	Brazil	0.57383	0.30502	Medium	Low
	35	São Paulo	SP	3550308	São Paulo	355030835	Itaim Bibi	35503083500	Brazil	0.57818	0.44504	Medium	Medium
	35	São Paulo	SP	3550308	São Paulo	355030834	Ipiranga	35503083400	Brazil	0.59983	0.31133	Medium	Low
	35	São Paulo	SP	3550308	São Paulo	355030837	Itaquera	35503083700	Brazil	0.57447	0.30664	Medium	Low
	35	São Paulo	SP	3550308	São Paulo	355030836	Itaim Paulista	35503083600	Brazil	0.55591	0.30512	Medium	Low
	27	Alagoas	AL	2705309	Minador do Negrão	270530905	Minador do Negrão	27053090500	Brazil	0.29206	0.43977	Low	Medium
	31	Minas Gerais	MG	3101003	Águas Vermelhas	310100320	Itamarati	31010032000	Brazil	0.20762	0.57893	Low	Medium
	31	Minas Gerais	MG	3170206	Uberlândia	317020615	Martinésia	31702061500	Brazil	0.28156	0.46168	Low	Medium
	31	Minas Gerais	MG	3170206	Uberlândia	317020610	Cruzeiro dos Peixotos	31702061000	Brazil	0.29931	0.45469	Low	Medium
	27	Alagoas	AL	2705705	Olho d'Água das Flores	270570505	Olho d'Água das Flores	27057050500	Brazil	0.21238	0.45441	Low	Medium
	41	Paraná	PR	4112207	Janiópolis	411220705	Janiópolis	41122070500	Brazil	0.46074	0.45289	Medium	Medium
	24	Rio Grande do Norte	RN	2403251	Parnamirim	240325120	Pirangi do Norte	24032512000	Brazil	0.32325	0.85541	Low	High
	42	Santa Catarina	SC	4205555	Frei Rogério	420555510	Núcleo Tritícola	42055551000	Brazil	0.20002	0.89707	Low	High
	50	Mato Grosso do Sul	MS	5008404	Vicentina	500840405	Vicentina	50084040500	Brazil	0.55921	0.21946	Medium	Low
	27	Alagoas	AL	2701704	Capela	270170410	Santa Efigênia	27017041000	Brazil	0.30482	0.85926	Low	High
	35	São Paulo	SP	3549300	São João do Pau d'Alho	354930005	São João do Pau d'Alho	35493000500	Brazil	0.55838	0.60567	Medium	Medium
	35	São Paulo	SP	3550308	São Paulo	355030806	Barra Funda	35503080600	Brazil	0.59678	0.30843	Medium	Low
	35	São Paulo	SP	3550308	São Paulo	355030805	Artur Alvim	35503080500	Brazil	0.56814	0.31155	Medium	Low
	35	São Paulo	SP	3550308	São Paulo	355030808	Belém	35503080800	Brazil	0.62476	0.31443	Medium	Low
	35	São Paulo	SP	3550308	São Paulo	355030807	Bela Vista	35503080700	Brazil	0.53214	0.30562	Medium	Low
	35	São Paulo	SP	3550308	São Paulo	355030802	Alto de Pinheiros	35503080200	Brazil	0.60693	0.5475	Medium	Medium
	35	São Paulo	SP	3550308	São Paulo	355030801	Água Rasa	35503080100	Brazil	0.62183	0.30242	Medium	Low
	35	São Paulo	SP	3550308	São Paulo	355030804	Aricanduva	35503080400	Brazil	0.59185	0.31465	Medium	Low
	41	Paraná	PR	4112207	Janiópolis	411220710	Arapuan	41122071000	Brazil	0.48051	0.27875	Medium	Low
	35	São Paulo	SP	3550308	São Paulo	355030803	Anhanguera	35503080300	Brazil	0.56421	0.84024	Medium	High
	35	São Paulo	SP	3501202	Álvares Florence	350120210	Boa Vista dos Andradas	35012021000	Brazil	0.15541	0.54471	Low	Medium
	43	Rio Grande do Sul	RS	4305306	Chapada	430530630	Vila Rica	43053063000	Brazil	0.24016	0.86356	Low	High
	31	Minas Gerais	MG	3101003	Águas Vermelhas	310100305	Águas Vermelhas	31010030500	Brazil	0.1865	0.25072	Low	Low
	26	Pernambuco	PE	2612109	Salgadinho	261210905	Salgadinho	26121090500	Brazil	0.25779	0.29243	Low	Low
	42	Santa Catarina	SC	4202305	Biguaçu	420230505	Biguaçu	42023050500	Brazil	0.30969	0.8183	Low	High
	35	São Paulo	SP	3550308	São Paulo	355030811	Brasilândia	35503081100	Brazil	0.58189	0.95987	Medium	High
	27	Alagoas	AL	2707909	Santa Luzia do Norte	270790905	Santa Luzia do Norte	27079090500	Brazil	0.27249	0.8098	Low	High
	31	Minas Gerais	MG	3106507	Berilo	310650720	Lelivéldia	31065072000	Brazil	0.12918	0.85756	Low	High
	35	São Paulo	SP	3550308	São Paulo	355030810	Brás	35503081000	Brazil	0.68942	0.35293	High	Medium
	43	Rio Grande do Sul	RS	4306304	David Canabarro	430630405	David Canabarro	43063040500	Brazil	0.24577	0.8822	Low	High
	41	Paraná	PR	4126504	Sertanópolis	412650405	Sertanópolis	41265040500	Brazil	0.46928	0.52801	Medium	Medium
	31	Minas Gerais	MG	3120201	Cristais	312020105	Cristais	31202010500	Brazil	0.19696	0.21382	Low	Low
	35	São Paulo	SP	3550308	São Paulo	355030817	Campo Limpo	35503081700	Brazil	0.5591	0.32324	Medium	Low
	25	Paraíba	PB	2512721	Pedro Régis	251272105	Pedro Régis	25127210500	Brazil	0.4742	0.86097	Medium	High
	43	Rio Grande do Sul	RS	4306700	Dona Francisca	430670005	Dona Francisca	43067000500	Brazil	0.30833	0.88163	Low	High
	35	São Paulo	SP	3550308	São Paulo	355030816	Campo Grande	35503081600	Brazil	0.59747	0.49186	Medium	Medium
	35	São Paulo	SP	3550308	São Paulo	355030819	Capão Redondo	35503081900	Brazil	0.58582	0.41489	Medium	Medium
	35	São Paulo	SP	3550308	São Paulo	355030818	Cangaiba	35503081800	Brazil	0.6931	0.62486	High	Medium
	35	São Paulo	SP	3550308	São Paulo	355030813	Cachoeirinha	35503081300	Brazil	0.56545	0.63998	Medium	Medium
	35	São Paulo	SP	3550308	São Paulo	355030812	Butantã	35503081200	Brazil	0.58403	0.5168	Medium	Medium
	35	São Paulo	SP	3550308	São Paulo	355030815	Campo Belo	35503081500	Brazil	0.54848	0.29813	Medium	Low
	35	São Paulo	SP	3550308	São Paulo	355030814	Cambuci	35503081400	Brazil	0.60647	0.31357	Medium	Low
	35	São Paulo	SP	3529005	Marília	352900535	Rosália	35290053500	Brazil	0.36013	0.50575	Medium	Medium
	31	Minas Gerais	MG	3169109	Toledo	316910905	Toledo	31691090500	Brazil	0.38254	0.53823	Medium	Medium
	31	Minas Gerais	MG	3111408	Campo Florido	311140805	Campo Florido	31114080500	Brazil	0.28982	0.531	Low	Medium
	35	São Paulo	SP	3550308	São Paulo	355030809	Bom Retiro	35503080900	Brazil	0.6081	0.31136	Medium	Low
	35	São Paulo	SP	3529005	Marília	352900530	Padre Nóbrega	35290053000	Brazil	0.40774	0.82868	Medium	High
	31	Minas Gerais	MG	3169505	Tumiritinga	316950505	Tumiritinga	31695050500	Brazil	0.38355	0.57399	Medium	Medium
	24	Rio Grande do Norte	RN	2403251	Parnamirim	240325105	Parnamirim	24032510500	Brazil	0.44264	0.84222	Medium	High
	43	Rio Grande do Sul	RS	4311809	Marau	431180935	São Miguel	43118093500	Brazil	0.22809	0.85697	Low	High
	28	Sergipe	SE	2803609	Laranjeiras	280360905	Laranjeiras	28036090500	Brazil	0.39816	0.91428	Medium	High
	43	Rio Grande do Sul	RS	4305306	Chapada	430530615	Santana	43053061500	Brazil	0.24067	0.83692	Low	High
	43	Rio Grande do Sul	RS	4306379	Dilermando de Aguiar	430637905	Dilermando de Aguiar	43063790500	Brazil	0.25461	0.5578	Low	Medium
	42	Santa Catarina	SC	4205555	Frei Rogério	420555505	Frei Rogério	42055550500	Brazil	0.20246	0.9095	Low	High
	31	Minas Gerais	MG	3104908	Baependi	310490805	Baependi	31049080500	Brazil	0.14157	0.25797	Low	Low
	31	Minas Gerais	MG	3106507	Berilo	310650705	Berilo	31065070500	Brazil	0.12616	0.88047	Low	High
	29	Bahia	BA	2924504	Pindaí	292450405	Pindaí	29245040500	Brazil	0.13307	0.53308	Low	Medium
	43	Rio Grande do Sul	RS	4305306	Chapada	430530610	Boi Preto	43053061000	Brazil	0.23085	0.85277	Low	High
	31	Minas Gerais	MG	3122009	Divino	312200925	Viletes	31220092500	Brazil	0.16119	0.83526	Low	High
	27	Alagoas	AL	2701704	Capela	270170405	Capela	27017040500	Brazil	0.30177	0.88652	Low	High
	31	Minas Gerais	MG	3160900	São Brás do Suaçuí	316090005	São Brás do Suaçuí	31609000500	Brazil	0.28085	0.55827	Low	Medium
	43	Rio Grande do Sul	RS	4305306	Chapada	430530625	Tesouras	43053062500	Brazil	0.22077	0.86758	Low	High
	42	Santa Catarina	SC	4207809	Irani	420780905	Irani	42078090500	Brazil	0.19614	0.90948	Low	High
	32	Espírito Santo	ES	3202652	Irupi	320265220	Santa Cruz de Irupi	32026522000	Brazil	0.26686	0.60865	Low	Medium
	35	São Paulo	SP	3537156	Pedrinhas Paulista	353715605	Pedrinhas Paulista	35371560500	Brazil	0.50033	0.50464	Medium	Medium
	41	Paraná	PR	4124103	Santo Antônio da Platina	412410305	Santo Antônio da Platina	41241030500	Brazil	0.52825	0.78393	Medium	High
	31	Minas Gerais	MG	3110509	Camanducaia	311050905	Camanducaia	31105090500	Brazil	0.27214	0.47572	Low	Medium
	41	Paraná	PR	4112504	Jardim Alegre	411250405	Jardim Alegre	41125040500	Brazil	0.49667	0.48726	Medium	Medium
	35	São Paulo	SP	3516606	Gália	351660605	Gália	35166060500	Brazil	0.40421	0.80965	Medium	High
	35	São Paulo	SP	3529005	Marília	352900510	Amadeu Amaral	35290051000	Brazil	0.42041	0.55577	Medium	Medium
	35	São Paulo	SP	3501202	Álvares Florence	350120205	Álvares Florence	35012020500	Brazil	0.17108	0.81741	Low	High
	29	Bahia	BA	2924504	Pindaí	292450410	Guirapá	29245041000	Brazil	0.11885	0.22156	Low	Low
	43	Rio Grande do Sul	RS	4305306	Chapada	430530620	São Miguel	43053062000	Brazil	0.21966	0.84193	Low	High
	32	Espírito Santo	ES	3200805	Baixo Guandu	320080510	Alto Mutum Preto	32008051000	Brazil	0.27289	0.40631	Low	Medium
	31	Minas Gerais	MG	3157906	Santa Margarida	315790610	Ribeirão de São Domingos	31579061000	Brazil	0.1915	0.79234	Low	High
	35	São Paulo	SP	3529005	Marília	352900515	Avencas	35290051500	Brazil	0.3836	0.57556	Medium	Medium
	31	Minas Gerais	MG	3109253	Bugre	310925305	Bugre	31092530500	Brazil	0.30686	0.87537	Low	High
	41	Paraná	PR	4124103	Santo Antônio da Platina	412410317	Monte Real	41241031700	Brazil	0.4517	0.53958	Medium	Medium
	32	Espírito Santo	ES	3200805	Baixo Guandu	320080515	Ibituba	32008051500	Brazil	0.26634	0.2559	Low	Low
	35	São Paulo	SP	3521705	Itaberá	352170510	Turiba do Sul	35217051000	Brazil	0.4384	0.5291	Medium	Medium
	42	Santa Catarina	SC	4211306	Navegantes	421130605	Navegantes	42113060500	Brazil	0.7039	0.95327	High	High
	31	Minas Gerais	MG	3110509	Camanducaia	311050915	São Mateus de Minas	31105091500	Brazil	0.24534	0.86983	Low	High
	31	Minas Gerais	MG	3110509	Camanducaia	311050910	Monte Verde	31105091000	Brazil	0.19346	0.50837	Low	Medium
	43	Rio Grande do Sul	RS	4311809	Marau	431180909	Laranjeira	43118090900	Brazil	0.24887	0.86585	Low	High
	32	Espírito Santo	ES	3202652	Irupi	320265205	Irupi	32026520500	Brazil	0.22726	0.5319	Low	Medium
	42	Santa Catarina	SC	4211876	Paial	421187605	Paial	42118760500	Brazil	0.25144	0.90891	Low	High
	35	São Paulo	SP	3521705	Itaberá	352170515	Engenheiro Maia	35217051500	Brazil	0.45898	0.55851	Medium	Medium
	43	Rio Grande do Sul	RS	4311809	Marau	431180905	Marau	43118090500	Brazil	0.24205	0.8701	Low	High
	42	Santa Catarina	SC	4208401	Itapiranga	420840105	Itapiranga	42084010500	Brazil	0.23836	0.89045	Low	High
	43	Rio Grande do Sul	RS	4308508	Frederico Westphalen	430850805	Frederico Westphalen	43085080500	Brazil	0.23177	0.8481	Low	High
	33	Rio de Janeiro	RJ	3303401	Nova Friburgo	330340135	São Pedro da Serra	33034013500	Brazil	0.36757	0.88882	Medium	High
	32	Espírito Santo	ES	3200805	Baixo Guandu	320080520	Quilômetro 14 do Mutum	32008052000	Brazil	0.28072	0.25055	Low	Low
	35	São Paulo	SP	3529005	Marília	352900520	Dirceu	35290052000	Brazil	0.39824	0.78558	Medium	High
	41	Paraná	PR	4126900	Tapira	412690005	Tapira	41269000500	Brazil	0.44267	0.82786	Medium	High
	33	Rio de Janeiro	RJ	3303401	Nova Friburgo	330340130	Riograndina	33034013000	Brazil	0.37849	0.93811	Medium	High
	41	Paraná	PR	4124103	Santo Antônio da Platina	412410312	Conselheiro Zacarias	41241031200	Brazil	0.54992	0.76681	Medium	High
	35	São Paulo	SP	3516101	Florínea	351610105	Florínea	35161010500	Brazil	0.47015	0.52484	Medium	Medium
	35	São Paulo	SP	3529005	Marília	352900525	Lácio	35290052500	Brazil	0.41346	0.57178	Medium	Medium
	31	Minas Gerais	MG	3123403	Doresópolis	312340305	Doresópolis	31234030500	Brazil	0.15234	0.5374	Low	Medium
	31	Minas Gerais	MG	3122009	Divino	312200905	Divino	31220090500	Brazil	0.17618	0.85825	Low	High
	35	São Paulo	SP	3554755	Trabiju	355475505	Trabiju	35547550500	Brazil	0.3721	0.80717	Medium	High
	35	São Paulo	SP	3521150	Ipiguá	352115005	Ipiguá	35211500500	Brazil	0.19143	0.55387	Low	Medium
	43	Rio Grande do Sul	RS	4305306	Chapada	430530605	Chapada	43053060500	Brazil	0.23986	0.86968	Low	High
	32	Espírito Santo	ES	3200805	Baixo Guandu	320080525	Vila Nova de Bananal	32008052500	Brazil	0.25012	0.25514	Low	Low
	31	Minas Gerais	MG	3111804	Canápolis	311180405	Canápolis	31118040500	Brazil	0.24037	0.52029	Low	Medium
	31	Minas Gerais	MG	3140159	Mário Campos	314015905	Mário Campos	31401590500	Brazil	0.25068	0.60008	Low	Medium
	35	São Paulo	SP	3510708	Cardoso	351070805	Cardoso	35107080500	Brazil	0.22369	0.54719	Low	Medium
	43	Rio Grande do Sul	RS	4321469	Tio Hugo	432146905	Tio Hugo	43214690500	Brazil	0.23117	0.87846	Low	High
	27	Alagoas	AL	2700607	Barra de São Miguel	270060705	Barra de São Miguel	27006070500	Brazil	0.28371	0.80442	Low	High
	43	Rio Grande do Sul	RS	4311809	Marau	431180917	Veado Pardo	43118091700	Brazil	0.23215	0.83131	Low	High
	43	Rio Grande do Sul	RS	4308508	Frederico Westphalen	430850818	São João do Porto	43085081800	Brazil	0.23823	0.87198	Low	High
	43	Rio Grande do Sul	RS	4308508	Frederico Westphalen	430850815	Osvaldo Cruz	43085081500	Brazil	0.23029	0.84004	Low	High
	31	Minas Gerais	MG	3122009	Divino	312200910	Bom Jesus do Divino	31220091000	Brazil	0.19101	0.80699	Low	High
	31	Minas Gerais	MG	3168408	Tarumirim	316840820	Dom Carloto	31684082000	Brazil	0.30574	0.57903	Low	Medium
	35	São Paulo	SP	3510708	Cardoso	351070810	São João do Marinheiro	35107081000	Brazil	0.23823	0.83843	Low	High
	43	Rio Grande do Sul	RS	4306452	Dois Lajeados	430645205	Dois Lajeados	43064520500	Brazil	0.24466	0.60379	Low	Medium
	43	Rio Grande do Sul	RS	4308904	Getúlio Vargas	430890425	Rio Toldo	43089042500	Brazil	0.21592	0.88533	Low	High
	24	Rio Grande do Norte	RN	2410108	Poço Branco	241010805	Poço Branco	24101080500	Brazil	0.21102	0.28183	Low	Low
	31	Minas Gerais	MG	3168408	Tarumirim	316840825	Bananal de Baixo	31684082500	Brazil	0.29268	0.57612	Low	Medium
	43	Rio Grande do Sul	RS	4308508	Frederico Westphalen	430850810	Castelinho	43085081000	Brazil	0.23663	0.9064	Low	High
	31	Minas Gerais	MG	3109709	Cachoeira de Minas	310970910	Itaim	31097091000	Brazil	0.2972	0.78387	Low	High
	31	Minas Gerais	MG	3169000	Tocantins	316900005	Tocantins	31690000500	Brazil	0.28391	0.77237	Low	High
	28	Sergipe	SE	2805208	Pinhão	280520805	Pinhão	28052080500	Brazil	0.2926	0.27669	Low	Low
	35	São Paulo	SP	3531407	Monte Aprazível	353140710	Engenheiro Balduíno	35314071000	Brazil	0.2096	0.56175	Low	Medium
	33	Rio de Janeiro	RJ	3303401	Nova Friburgo	330340115	Campo do Coelho	33034011500	Brazil	0.42654	0.93013	Medium	High
	35	São Paulo	SP	3502101	Andradina	350210105	Andradina	35021010500	Brazil	0.5281	0.57555	Medium	Medium
	29	Bahia	BA	2925402	Potiraguá	292540210	Gurupá Mirim	29254021000	Brazil	0.27997	0.23312	Low	Low
	33	Rio de Janeiro	RJ	3303401	Nova Friburgo	330340110	Amparo	33034011000	Brazil	0.36117	0.86605	Medium	High
	42	Santa Catarina	SC	4207304	Imbituba	420730405	Imbituba	42073040500	Brazil	0.25668	0.51147	Low	Medium
	35	São Paulo	SP	3531407	Monte Aprazível	353140715	Itaiúba	35314071500	Brazil	0.22253	0.58557	Low	Medium
	32	Espírito Santo	ES	3200805	Baixo Guandu	320080505	Baixo Guandu	32008050500	Brazil	0.28415	0.24987	Low	Low
	41	Paraná	PR	4101804	Araucária	410180410	Guajuvira	41018041000	Brazil	0.4358	0.55976	Medium	Medium
	35	São Paulo	SP	3529005	Marília	352900505	Marília	35290050500	Brazil	0.41452	0.81305	Medium	High
	33	Rio de Janeiro	RJ	3303401	Nova Friburgo	330340127	Muri	33034012700	Brazil	0.35657	0.90747	Medium	High
	31	Minas Gerais	MG	3157906	Santa Margarida	315790605	Santa Margarida	31579060500	Brazil	0.21958	0.83512	Low	High
	27	Alagoas	AL	2704401	Major Isidoro	270440105	Major Isidoro	27044010500	Brazil	0.29535	0.46303	Low	Medium
	31	Minas Gerais	MG	3168408	Tarumirim	316840830	Bananal de Cima	31684083000	Brazil	0.29355	0.55379	Low	Medium
	35	São Paulo	SP	3524907	Jambeiro	352490705	Jambeiro	35249070500	Brazil	0.49283	0.95321	Medium	High
	41	Paraná	PR	4115739	Mato Rico	411573905	Mato Rico	41157390500	Brazil	0.59732	0.25193	Medium	Low
	35	São Paulo	SP	3521705	Itaberá	352170508	Tomé	35217050800	Brazil	0.4596	0.54044	Medium	Medium
	35	São Paulo	SP	3503406	Arealva	350340610	Jacuba	35034061000	Brazil	0.30709	0.8702	Low	High
	35	São Paulo	SP	3521705	Itaberá	352170505	Itaberá	35217050500	Brazil	0.4469	0.54179	Medium	Medium
	43	Rio Grande do Sul	RS	4302204	Boa Vista do Buricá	430220405	Boa Vista do Buricá	43022040500	Brazil	0.23473	0.85754	Low	High
	35	São Paulo	SP	3531407	Monte Aprazível	353140720	Junqueira	35314072000	Brazil	0.22603	0.83256	Low	High
	27	Alagoas	AL	2704401	Major Isidoro	270440110	Riacho do Sertão	27044011000	Brazil	0.28921	0.40831	Low	Medium
	33	Rio de Janeiro	RJ	3303401	Nova Friburgo	330340125	Lumiar	33034012500	Brazil	0.30357	0.80379	Low	High
	33	Rio de Janeiro	RJ	3303401	Nova Friburgo	330340120	Conselheiro Paulino	33034012000	Brazil	0.36294	0.85565	Medium	High
	35	São Paulo	SP	3514403	Dracena	351440305	Dracena	35144030500	Brazil	0.61046	0.80501	Medium	High
	43	Rio Grande do Sul	RS	4308904	Getúlio Vargas	430890430	Souza Ramos	43089043000	Brazil	0.21673	0.90576	Low	High
	35	São Paulo	SP	3507308	Boracéia	350730805	Boracéia	35073080500	Brazil	0.37784	0.86666	Medium	High
	43	Rio Grande do Sul	RS	4308904	Getúlio Vargas	430890405	Getúlio Vargas	43089040500	Brazil	0.21901	0.914	Low	High
	43	Rio Grande do Sul	RS	4311700	Machadinho	431170010	Bela Vista	43117001000	Brazil	0.22821	0.89271	Low	High
	31	Minas Gerais	MG	3168408	Tarumirim	316840807	Café-Mirim	31684080700	Brazil	0.26503	0.55129	Low	Medium
	29	Bahia	BA	2900355	Adustina	290035505	Adustina	29003550500	Brazil	0.31286	0.40662	Low	Medium
	43	Rio Grande do Sul	RS	4310652	Itati	431065205	Itati	43106520500	Brazil	0.16004	0.21707	Low	Low
	31	Minas Gerais	MG	3168408	Tarumirim	316840805	Tarumirim	31684080500	Brazil	0.29441	0.49762	Low	Medium
	43	Rio Grande do Sul	RS	4320800	Soledade	432080027	Pinhal	43208002700	Brazil	0.23232	0.55677	Low	Medium
	41	Paraná	PR	4128708	Vitorino	412870805	Vitorino	41287080500	Brazil	0.20526	0.76146	Low	High
	42	Santa Catarina	SC	4207304	Imbituba	420730415	Vila Nova	42073041500	Brazil	0.23186	0.55511	Low	Medium
	43	Rio Grande do Sul	RS	4305454	Cidreira	430545409	Costa do Sol	43054540900	Brazil	0.24472	0.5515	Low	Medium
	42	Santa Catarina	SC	4207304	Imbituba	420730410	Mirim	42073041000	Brazil	0.24126	0.4423	Low	Medium
	42	Santa Catarina	SC	4204004	Catanduvas	420400405	Catanduvas	42040040500	Brazil	0.18555	0.92268	Low	High
	31	Minas Gerais	MG	3168408	Tarumirim	316840810	São Vicente do Rio Doce	31684081000	Brazil	0.30325	0.56097	Low	Medium
	33	Rio de Janeiro	RJ	3303401	Nova Friburgo	330340105	Nova Friburgo	33034010500	Brazil	0.39995	0.92293	Medium	High
	31	Minas Gerais	MG	3168408	Tarumirim	316840812	Taruaçu de Minas	31684081200	Brazil	0.28965	0.51658	Low	Medium
	27	Alagoas	AL	2703809	Joaquim Gomes	270380905	Joaquim Gomes	27038090500	Brazil	0.26441	0.55883	Low	Medium
	43	Rio Grande do Sul	RS	4320800	Soledade	432080035	Santa Terezinha	43208003500	Brazil	0.23902	0.84246	Low	High
	43	Rio Grande do Sul	RS	4305454	Cidreira	430545405	Cidreira	43054540500	Brazil	0.19409	0.52041	Low	Medium
	31	Minas Gerais	MG	3168408	Tarumirim	316840815	Vai-Volta	31684081500	Brazil	0.30074	0.57374	Low	Medium
	31	Minas Gerais	MG	3109709	Cachoeira de Minas	310970905	Cachoeira de Minas	31097090500	Brazil	0.21659	0.54881	Low	Medium
	35	São Paulo	SP	3514403	Dracena	351440315	Jamaica	35144031500	Brazil	0.60805	0.7936	Medium	High
	35	São Paulo	SP	3514403	Dracena	351440310	Jaciporã	35144031000	Brazil	0.62609	0.53328	Medium	Medium
	31	Minas Gerais	MG	3101102	Aimorés	310110233	Santo Antônio do Rio Doce	31011023300	Brazil	0.2844	0.45777	Low	Medium
	35	São Paulo	SP	3540101	Pongaí	354010105	Pongaí	35401010500	Brazil	0.29351	0.82038	Low	High
	35	São Paulo	SP	3535200	Palmeira d'Oeste	353520010	Dalas	35352001000	Brazil	0.26499	0.5639	Low	Medium
	31	Minas Gerais	MG	3101102	Aimorés	310110235	São Sebastião da Vala	31011023500	Brazil	0.24572	0.24424	Low	Low
	43	Rio Grande do Sul	RS	4322608	Venâncio Aires	432260845	Vale do Sampaio	43226084500	Brazil	0.5227	0.9459	Medium	High
	35	São Paulo	SP	3531407	Monte Aprazível	353140705	Monte Aprazível	35314070500	Brazil	0.21437	0.8107	Low	High
	35	São Paulo	SP	3503406	Arealva	350340605	Arealva	35034060500	Brazil	0.31048	0.89478	Low	High
	31	Minas Gerais	MG	3101102	Aimorés	310110230	Penha do Capim	31011023000	Brazil	0.25176	0.45605	Low	Medium
	41	Paraná	PR	4101804	Araucária	410180405	Araucária	41018040500	Brazil	0.44444	0.56346	Medium	Medium
	35	São Paulo	SP	3528700	Marabá Paulista	352870005	Marabá Paulista	35287000500	Brazil	0.58656	0.24972	Medium	Low
	29	Bahia	BA	2925402	Potiraguá	292540205	Potiraguá	29254020500	Brazil	0.35994	0.2009	Medium	Low
	50	Mato Grosso do Sul	MS	5007703	Sete Quedas	500770305	Sete Quedas	50077030500	Brazil	0.62707	0.26319	Medium	Low
	25	Paraíba	PB	2507507	João Pessoa	250750705	João Pessoa	25075070500	Brazil	0.62064	0.86322	Medium	High
	35	São Paulo	SP	3525607	João Ramalho	352560705	João Ramalho	35256070500	Brazil	0.50233	0.23237	Medium	Low
	43	Rio Grande do Sul	RS	4320800	Soledade	432080005	Soledade	43208000500	Brazil	0.24291	0.58959	Low	Medium
	25	Paraíba	PB	2512747	Riachão	251274705	Riachão	25127470500	Brazil	0.27989	0.45077	Low	Medium
	43	Rio Grande do Sul	RS	4311775	Maquiné	431177505	Maquiné	43117750500	Brazil	0.21818	0.28602	Low	Low
	31	Minas Gerais	MG	3101102	Aimorés	310110245	São José do Limoeiro	31011024500	Brazil	0.36845	0.25377	Medium	Low
	31	Minas Gerais	MG	3101102	Aimorés	310110240	Tabaúna	31011024000	Brazil	0.29624	0.51427	Low	Medium
	43	Rio Grande do Sul	RS	4318408	São Jerônimo	431840820	Morrinhos	43184082000	Brazil	0.22909	0.5229	Low	Medium
	31	Minas Gerais	MG	3149606	Pequi	314960605	Pequi	31496060500	Brazil	0.17001	0.81902	Low	High
	43	Rio Grande do Sul	RS	4320800	Soledade	432080012	Bugre	43208001200	Brazil	0.22957	0.85079	Low	High
	31	Minas Gerais	MG	3101102	Aimorés	310110215	Conceição do Capim	31011021500	Brazil	0.26382	0.5042	Low	Medium
	43	Rio Grande do Sul	RS	4311700	Machadinho	431170005	Machadinho	43117000500	Brazil	0.23467	0.90886	Low	High
	35	São Paulo	SP	3554706	Torrinha	355470605	Torrinha	35547060500	Brazil	0.45635	0.89348	Medium	High
	43	Rio Grande do Sul	RS	4305975	Coxilha	430597505	Coxilha	43059750500	Brazil	0.22092	0.88982	Low	High
	43	Rio Grande do Sul	RS	4322608	Venâncio Aires	432260820	Mariante	43226082000	Brazil	0.45579	0.95787	Medium	High
	35	São Paulo	SP	3518305	Guararema	351830505	Guararema	35183050500	Brazil	0.52974	0.9254	Medium	High
	31	Minas Gerais	MG	3101102	Aimorés	310110210	Alto do Capim	31011021000	Brazil	0.25594	0.23143	Low	Low
	42	Santa Catarina	SC	4211900	Palhoça	421190005	Palhoça	42119000500	Brazil	0.37369	0.87889	Medium	High
	43	Rio Grande do Sul	RS	4322608	Venâncio Aires	432260822	Palanque	43226082200	Brazil	0.57536	0.92932	Medium	High
	43	Rio Grande do Sul	RS	4311775	Maquiné	431177515	Morro Alto	43117751500	Brazil	0.20482	0.44752	Low	Medium
	31	Minas Gerais	MG	3169802	Turvolândia	316980205	Turvolândia	31698020500	Brazil	0.18346	0.57169	Low	Medium
	31	Minas Gerais	MG	3131000	Inhaúma	313100005	Inhaúma	31310000500	Brazil	0.1668	0.56239	Low	Medium
	32	Espírito Santo	ES	3205150	Vila Pavão	320515005	Vila Pavão	32051500500	Brazil	0.51021	0.47666	Medium	Medium
	31	Minas Gerais	MG	3101102	Aimorés	310110225	Mundo Novo de Minas	31011022500	Brazil	0.28019	0.47079	Low	Medium
	43	Rio Grande do Sul	RS	4318408	São Jerônimo	431840805	São Jerônimo	43184080500	Brazil	0.22391	0.46168	Low	Medium
	41	Paraná	PR	4110102	Imbituva	411010205	Imbituva	41101020500	Brazil	0.38884	0.83229	Medium	High
	31	Minas Gerais	MG	3121209	Delfinópolis	312120910	Babilônia	31212091000	Brazil	0.29712	0.23362	Low	Low
	43	Rio Grande do Sul	RS	4322608	Venâncio Aires	432260830	Santa Emília	43226083000	Brazil	0.55233	0.94976	Medium	High
	35	São Paulo	SP	3519204	Iacri	351920410	Anápolis	35192041000	Brazil	0.46045	0.57693	Medium	Medium
	43	Rio Grande do Sul	RS	4311775	Maquiné	431177510	Barra do Ouro	43117751000	Brazil	0.15103	0.16903	Low	Low
	42	Santa Catarina	SC	4211900	Palhoça	421190010	Enseada de Brito	42119001000	Brazil	0.24106	0.21379	Low	Low
	27	Alagoas	AL	2705408	Monteirópolis	270540805	Monteirópolis	27054080500	Brazil	0.23004	0.43789	Low	Medium
	31	Minas Gerais	MG	3101102	Aimorés	310110220	Expedicionário Alício	31011022000	Brazil	0.28668	0.47514	Low	Medium
	43	Rio Grande do Sul	RS	4308656	Garruchos	430865605	Garruchos	43086560500	Brazil	0.24253	0.24271	Low	Low
	35	São Paulo	SP	3540309	Pontes Gestal	354030905	Pontes Gestal	35403090500	Brazil	0.16157	0.573	Low	Medium
	35	São Paulo	SP	3535200	Palmeira d'Oeste	353520005	Palmeira d'Oeste	35352000500	Brazil	0.23181	0.85135	Low	High
	41	Paraná	PR	4111258	Itaperuçu	411125805	Itaperuçu	41112580500	Brazil	0.59768	0.88883	Medium	High
	43	Rio Grande do Sul	RS	4310603	Itaqui	431060330	Itaó	43106033000	Brazil	0.24905	0.53692	Low	Medium
	31	Minas Gerais	MG	3121209	Delfinópolis	312120920	Olhos D'Água da Canastra	31212092000	Brazil	0.27913	0.21335	Low	Low
	28	Sergipe	SE	2805505	Poço Verde	280550505	Poço Verde	28055050500	Brazil	0.35701	0.43776	Medium	Medium
	41	Paraná	PR	4123402	Santa Fé	412340205	Santa Fé	41234020500	Brazil	0.45401	0.49024	Medium	Medium
	42	Santa Catarina	SC	4209508	Laurentino	420950805	Laurentino	42095080500	Brazil	0.33995	0.91959	Medium	High
	35	São Paulo	SP	3554201	Tejupá	355420120	Ribeirão Bonito	35542012000	Brazil	0.39422	0.53676	Medium	Medium
	43	Rio Grande do Sul	RS	4322608	Venâncio Aires	432260805	Venâncio Aires	43226080500	Brazil	0.56949	0.96386	Medium	High
	43	Rio Grande do Sul	RS	4322608	Venâncio Aires	432260807	Arlindo	43226080700	Brazil	0.56375	0.94677	Medium	High
	25	Paraíba	PB	2508307	Lagoa Seca	250830705	Lagoa Seca	25083070500	Brazil	0.25373	0.21937	Low	Low
	41	Paraná	PR	4110102	Imbituva	411010210	Apiaba	41101021000	Brazil	0.37166	0.82134	Medium	High
	31	Minas Gerais	MG	3101102	Aimorés	310110205	Aimorés	31011020500	Brazil	0.26936	0.51758	Low	Medium
	35	São Paulo	SP	3533007	Nova Granada	353300715	Mangaratu	35330071500	Brazil	0.17473	0.80321	Low	High
	43	Rio Grande do Sul	RS	4322608	Venâncio Aires	432260810	Centro Linha Brasil	43226081000	Brazil	0.53562	0.96379	Medium	High
	43	Rio Grande do Sul	RS	4322608	Venâncio Aires	432260815	Deodoro	43226081500	Brazil	0.43114	0.95296	Medium	High
	35	São Paulo	SP	3521101	Ipeúna	352110105	Ipeúna	35211010500	Brazil	0.38004	0.8502	Medium	High
	43	Rio Grande do Sul	RS	4322608	Venâncio Aires	432260817	Estância Nova	43226081700	Brazil	0.55439	0.96192	Medium	High
	35	São Paulo	SP	3554201	Tejupá	355420105	Tejupá	35542010500	Brazil	0.41843	0.53651	Medium	Medium
	35	São Paulo	SP	3533007	Nova Granada	353300710	Ingás	35330071000	Brazil	0.16007	0.78395	Low	High
	43	Rio Grande do Sul	RS	4305009	Catuípe	430500918	Pontão Santo Antônio	43050091800	Brazil	0.2439	0.8136	Low	High
	26	Pernambuco	PE	2610004	Palmares	261000410	Santo Antônio dos Palmares	26100041000	Brazil	0.29066	0.63351	Low	Medium
	43	Rio Grande do Sul	RS	4305009	Catuípe	430500917	Passo Burmann	43050091700	Brazil	0.2441	0.81821	Low	High
	43	Rio Grande do Sul	RS	4305009	Catuípe	430500913	Esquina Brasil Neves	43050091300	Brazil	0.23567	0.7958	Low	High
	35	São Paulo	SP	3507605	Bragança Paulista	350760505	Bragança Paulista	35076050500	Brazil	0.59459	0.91968	Medium	High
	29	Bahia	BA	2922003	Mucuri	292200305	Mucuri	29220030500	Brazil	0.81906	0.93342	High	High
	31	Minas Gerais	MG	3116803	Coluna	311680305	Coluna	31168030500	Brazil	0.23727	0.82946	Low	High
	31	Minas Gerais	MG	3121209	Delfinópolis	312120905	Delfinópolis	31212090500	Brazil	0.30823	0.25417	Low	Low
	31	Minas Gerais	MG	3133204	Itanhomi	313320415	Edgard Melo	31332041500	Brazil	0.35643	0.54235	Medium	Medium
	35	São Paulo	SP	3543501	Riversul	354350105	Riversul	35435010500	Brazil	0.43904	0.54491	Medium	Medium
	43	Rio Grande do Sul	RS	4305009	Catuípe	430500910	Colônia das Almas	43050091000	Brazil	0.24306	0.82658	Low	High
	31	Minas Gerais	MG	3114006	Carmo da Mata	311400605	Carmo da Mata	31140060500	Brazil	0.19443	0.24358	Low	Low
	43	Rio Grande do Sul	RS	4305009	Catuípe	430500912	Esquina Bom Sucesso	43050091200	Brazil	0.24333	0.82783	Low	High
	35	São Paulo	SP	3519204	Iacri	351920405	Iacri	35192040500	Brazil	0.49773	0.56107	Medium	Medium
	35	São Paulo	SP	3533007	Nova Granada	353300720	Onda Branca	35330072000	Brazil	0.17261	0.55118	Low	Medium
	29	Bahia	BA	2922003	Mucuri	292200310	Ibiranhém	29220031000	Brazil	0.74399	0.87894	High	High
	29	Bahia	BA	2922003	Mucuri	292200312	Itabatã	29220031200	Brazil	0.82983	0.9194	High	High
	29	Bahia	BA	2922003	Mucuri	292200315	Taquarinha	29220031500	Brazil	0.80039	0.87263	High	High
	25	Paraíba	PB	2501104	Areia	250110415	Mata Limpa	25011041500	Brazil	0.40133	0.74983	Medium	High
	25	Paraíba	PB	2501104	Areia	250110410	Cepilho	25011041000	Brazil	0.28495	0.27759	Low	Low
	32	Espírito Santo	ES	3202504	Ibiraçu	320250420	Pendanga	32025042000	Brazil	0.35236	0.4063	Medium	Medium
	43	Rio Grande do Sul	RS	4313466	Novo Xingu	431346605	Novo Xingu	43134660500	Brazil	0.24369	0.87394	Low	High
	35	São Paulo	SP	3538303	Piquerobi	353830305	Piquerobi	35383030500	Brazil	0.6091	0.23622	Medium	Low
	24	Rio Grande do Norte	RN	2414209	Tibau do Sul	241420905	Tibau do Sul	24142090500	Brazil	0.47194	0.82053	Medium	High
	32	Espírito Santo	ES	3205176	Vila Valério	320517630	São Jorge da Barra Seca	32051763000	Brazil	0.53473	0.52727	Medium	Medium
	29	Bahia	BA	2900306	Acajutiba	290030605	Acajutiba	29003060500	Brazil	0.56584	0.91685	Medium	High
	35	São Paulo	SP	3554201	Tejupá	355420110	Águas Virtuosas	35542011000	Brazil	0.42166	0.57295	Medium	Medium
	31	Minas Gerais	MG	3133204	Itanhomi	313320425	São Francisco do Jataí	31332042500	Brazil	0.31543	0.79384	Low	High
	43	Rio Grande do Sul	RS	4305009	Catuípe	430500920	Santa Tereza	43050092000	Brazil	0.24547	0.85443	Low	High
	31	Minas Gerais	MG	3146552	Pai Pedro	314655225	Vila Sudário	31465522500	Brazil	0.15132	0.25122	Low	Low
	28	Sergipe	SE	2805901	Riachuelo	280590105	Riachuelo	28059010500	Brazil	0.30712	0.9257	Low	High
	27	Alagoas	AL	2703700	Jaramataia	270370005	Jaramataia	27037000500	Brazil	0.27292	0.42557	Low	Medium
	35	São Paulo	SP	3533007	Nova Granada	353300705	Nova Granada	35330070500	Brazil	0.18489	0.54595	Low	Medium
	25	Paraíba	PB	2501104	Areia	250110420	Muquém	25011042000	Brazil	0.41911	0.53791	Medium	Medium
	31	Minas Gerais	MG	3147105	Pará de Minas	314710515	Carioca	31471051500	Brazil	0.1714	0.60762	Low	Medium
	31	Minas Gerais	MG	3128303	Guaranésia	312830305	Guaranésia	31283030500	Brazil	0.28065	0.39582	Low	Medium
	31	Minas Gerais	MG	3133204	Itanhomi	313320420	Santa Luzia do Carneiro	31332042000	Brazil	0.3536	0.55995	Medium	Medium
	32	Espírito Santo	ES	3202504	Ibiraçu	320250405	Ibiraçu	32025040500	Brazil	0.34903	0.43036	Medium	Medium
	32	Espírito Santo	ES	3202009	Dores do Rio Preto	320200915	São Raimundo da Pedra Menina	32020091500	Brazil	0.22842	0.82925	Low	High
	32	Espírito Santo	ES	3202009	Dores do Rio Preto	320200910	Mundo Novo	32020091000	Brazil	0.21877	0.84661	Low	High
	26	Pernambuco	PE	2610004	Palmares	261000405	Palmares	26100040500	Brazil	0.29774	0.59837	Low	Medium
	31	Minas Gerais	MG	3147105	Pará de Minas	314710510	Ascensão	31471051000	Brazil	0.18076	0.57339	Low	Medium
	31	Minas Gerais	MG	3146552	Pai Pedro	314655205	Pai Pedro	31465520500	Brazil	0.1465	0.54562	Low	Medium
	29	Bahia	BA	2930501	Serrinha	293050105	Serrinha	29305010500	Brazil	0.37232	0.49433	Medium	Medium
	43	Rio Grande do Sul	RS	4305009	Catuípe	430500905	Catuípe	43050090500	Brazil	0.24399	0.84824	Low	High
	43	Rio Grande do Sul	RS	4303806	Campinas do Sul	430380605	Campinas do Sul	43038060500	Brazil	0.24367	0.86633	Low	High
	43	Rio Grande do Sul	RS	4305405	Chiapetta	430540505	Chiapetta	43054050500	Brazil	0.23419	0.83931	Low	High
	31	Minas Gerais	MG	3147105	Pará de Minas	314710525	Torneiros	31471052500	Brazil	0.18464	0.60579	Low	Medium
	43	Rio Grande do Sul	RS	4303301	Caibaté	430330105	Caibaté	43033010500	Brazil	0.25423	0.58358	Low	Medium
	32	Espírito Santo	ES	3205176	Vila Valério	320517615	Jurama	32051761500	Brazil	0.4355	0.46175	Medium	Medium
	29	Bahia	BA	2902054	Araçás	290205405	Araçás	29020540500	Brazil	0.43825	0.93159	Medium	High
	29	Bahia	BA	2900702	Alagoinhas	290070220	Riacho da Guia	29007022000	Brazil	0.28535	0.41065	Low	Medium
	31	Minas Gerais	MG	3133204	Itanhomi	313320405	Itanhomi	31332040500	Brazil	0.2958	0.54305	Low	Medium
	31	Minas Gerais	MG	3159506	Santa Rita do Itueto	315950610	São José do Itueto	31595061000	Brazil	0.23238	0.38932	Low	Medium
	31	Minas Gerais	MG	3147105	Pará de Minas	314710520	Córrego do Barro	31471052000	Brazil	0.16445	0.57851	Low	Medium
	31	Minas Gerais	MG	3150000	Pescador	315000005	Pescador	31500000500	Brazil	0.314	0.24209	Low	Low
	31	Minas Gerais	MG	3147105	Pará de Minas	314710522	Tavares de Minas	31471052200	Brazil	0.14853	0.29051	Low	Low
	43	Rio Grande do Sul	RS	4308607	Garibaldi	430860728	São José de Costa Real	43086072800	Brazil	0.24105	0.6064	Low	Medium
	31	Minas Gerais	MG	3128303	Guaranésia	312830310	Santa Cruz do Prata	31283031000	Brazil	0.30757	0.16548	Low	Low
	25	Paraíba	PB	2501104	Areia	250110405	Areia	25011040500	Brazil	0.41233	0.79878	Medium	High
	43	Rio Grande do Sul	RS	4308607	Garibaldi	430860725	Marcorama	43086072500	Brazil	0.23434	0.58387	Low	Medium
	41	Paraná	PR	4121257	Ramilândia	412125705	Ramilândia	41212570500	Brazil	0.30486	0.90538	Low	High
	35	São Paulo	SP	3541703	Quatá	354170305	Quatá	35417030500	Brazil	0.48723	0.50628	Medium	Medium
	31	Minas Gerais	MG	3147105	Pará de Minas	314710505	Pará de Minas	31471050500	Brazil	0.18151	0.54773	Low	Medium
	28	Sergipe	SE	2801405	Carira	280140505	Carira	28014050500	Brazil	0.26773	0.41681	Low	Medium
	42	Santa Catarina	SC	4215653	Santa Rosa do Sul	421565305	Santa Rosa do Sul	42156530500	Brazil	0.26049	0.54901	Low	Medium
	41	Paraná	PR	4124020	Santa Tereza do Oeste	412402005	Santa Tereza do Oeste	41240200500	Brazil	0.27931	0.85386	Low	High
	32	Espírito Santo	ES	3202009	Dores do Rio Preto	320200905	Dores do Rio Preto	32020090500	Brazil	0.18169	0.79613	Low	High
	31	Minas Gerais	MG	3166303	Sericita	316630305	Sericita	31663030500	Brazil	0.24243	0.84539	Low	High
	32	Espírito Santo	ES	3203403	Mimoso do Sul	320340305	Mimoso do Sul	32034030500	Brazil	0.30087	0.50347	Low	Medium
	43	Rio Grande do Sul	RS	4308607	Garibaldi	430860705	Garibaldi	43086070500	Brazil	0.23637	0.58005	Low	Medium
	32	Espírito Santo	ES	3202900	Itarana	320290005	Itarana	32029000500	Brazil	0.30524	0.43049	Low	Medium
	24	Rio Grande do Norte	RN	2408805	Parazinho	240880505	Parazinho	24088050500	Brazil	0.21112	0.22002	Low	Low
	41	Paraná	PR	4124020	Santa Tereza do Oeste	412402010	Santa Maria	41240201000	Brazil	0.25396	0.81945	Low	High
	31	Minas Gerais	MG	3159506	Santa Rita do Itueto	315950605	Santa Rita do Itueto	31595060500	Brazil	0.29876	0.49533	Low	Medium
	32	Espírito Santo	ES	3205176	Vila Valério	320517605	Vila Valério	32051760500	Brazil	0.44142	0.48489	Medium	Medium
	24	Rio Grande do Norte	RN	2401206	Arês	240120605	Arês	24012060500	Brazil	0.39828	0.82908	Medium	High
	32	Espírito Santo	ES	3203403	Mimoso do Sul	320340315	Dona América	32034031500	Brazil	0.49563	0.52298	Medium	Medium
	31	Minas Gerais	MG	3159506	Santa Rita do Itueto	315950607	Alto Pião	31595060700	Brazil	0.37003	0.49053	Medium	Medium
	31	Minas Gerais	MG	3129202	Heliodora	312920205	Heliodora	31292020500	Brazil	0.15146	0.51511	Low	Medium
	29	Bahia	BA	2916906	Itiruçu	291690605	Itiruçu	29169060500	Brazil	0.19191	0.22801	Low	Low
	28	Sergipe	SE	2801405	Carira	280140510	High Verdes	28014051000	Brazil	0.27649	0.4145	Low	Medium
	32	Espírito Santo	ES	3203403	Mimoso do Sul	320340310	Conceição do Muqui	32034031000	Brazil	0.23975	0.4431	Low	Medium
	35	São Paulo	SP	3537206	Pedro de Toledo	353720605	Pedro de Toledo	35372060500	Brazil	0.21688	0.17635	Low	Low
	31	Minas Gerais	MG	3125804	Fernandes Tourinho	312580410	Senhora da Penha	31258041000	Brazil	0.31861	0.82862	Low	High
	42	Santa Catarina	SC	4207007	Içara	420700705	Içara	42070070500	Brazil	0.46924	0.9386	Medium	High
	41	Paraná	PR	4101507	Arapongas	410150705	Arapongas	41015070500	Brazil	0.38675	0.48114	Medium	Medium
	43	Rio Grande do Sul	RS	4318432	São João do Polêsine	431843230	Vale Vêneto	43184323000	Brazil	0.2863	0.76417	Low	High
	35	São Paulo	SP	3512209	Conchal	351220905	Conchal	35122090500	Brazil	0.2926	0.84877	Low	High
	25	Paraíba	PB	2507606	Juarez Távora	250760605	Juarez Távora	25076060500	Brazil	0.30754	0.60246	Low	Medium
	42	Santa Catarina	SC	4218855	União do Oeste	421885505	União do Oeste	42188550500	Brazil	0.24844	0.86144	Low	High
	26	Pernambuco	PE	2611606	Recife	261160605	Recife	26116060518	Brazil	0.46494	0.80931	Medium	High
	35	São Paulo	SP	3512209	Conchal	351220910	Tujuguaba	35122091000	Brazil	0.31394	0.82626	Low	High
	31	Minas Gerais	MG	3115300	Cataguases	311530015	Sereno	31153001500	Brazil	0.23554	0.772	Low	High
	29	Bahia	BA	2909604	Crisópolis	290960410	Buril	29096041000	Brazil	0.4425	0.58412	Medium	Medium
	31	Minas Gerais	MG	3115300	Cataguases	311530010	Cataguarino	31153001000	Brazil	0.28461	0.60177	Low	Medium
	31	Minas Gerais	MG	3115300	Cataguases	311530012	Glória de Cataguases	31153001200	Brazil	0.28307	0.79284	Low	High
	26	Pernambuco	PE	2610301	Paranatama	261030105	Paranatama	26103010500	Brazil	0.25308	0.41582	Low	Medium
	41	Paraná	PR	4114351	Manfrinópolis	411435105	Manfrinópolis	41143510500	Brazil	0.25098	0.88028	Low	High
	35	São Paulo	SP	3555109	Tupi Paulista	355510905	Tupi Paulista	35551090500	Brazil	0.58701	0.85418	Medium	High
	35	São Paulo	SP	3505203	Bariri	350520305	Bariri	35052030500	Brazil	0.29869	0.84663	Low	High
	31	Minas Gerais	MG	3158409	Santana de Cataguases	315840905	Santana de Cataguases	31584090500	Brazil	0.227	0.57504	Low	Medium
	31	Minas Gerais	MG	3115300	Cataguases	311530020	Vista Alegre	31153002000	Brazil	0.22274	0.88174	Low	High
	31	Minas Gerais	MG	3125804	Fernandes Tourinho	312580405	Fernandes Tourinho	31258040500	Brazil	0.30426	0.80107	Low	High
	42	Santa Catarina	SC	4212270	Passos Maia	421227005	Passos Maia	42122700500	Brazil	0.19141	0.90343	Low	High
	31	Minas Gerais	MG	3122801	Dom Viçoso	312280105	Dom Viçoso	31228010500	Brazil	0.1146	0.59476	Low	Medium
	35	São Paulo	SP	3539905	Poloni	353990505	Poloni	35399050500	Brazil	0.22952	0.81729	Low	High
	31	Minas Gerais	MG	3118502	Consolação	311850205	Consolação	31185020500	Brazil	0.34581	0.86202	Medium	High
	43	Rio Grande do Sul	RS	4318432	São João do Polêsine	431843225	Recanto Maestro	43184322500	Brazil	0.28481	0.8673	Low	High
	35	São Paulo	SP	3538600	Piracaia	353860005	Piracaia	35386000500	Brazil	0.46279	0.87637	Medium	High
	31	Minas Gerais	MG	3115300	Cataguases	311530007	Aracati de Minas	31153000700	Brazil	0.22881	0.55183	Low	Medium
	31	Minas Gerais	MG	3144409	Natércia	314440905	Natércia	31444090500	Brazil	0.13212	0.50352	Low	Medium
	35	São Paulo	SP	3554300	Teodoro Sampaio	355430025	Planalto do Sul	35543002500	Brazil	0.56846	0.23427	Medium	Low
	31	Minas Gerais	MG	3162708	São João do Paraíso	316270820	Boa Sorte do Paraíso	31627082000	Brazil	0.13585	0.15297	Low	Low
	35	São Paulo	SP	3540903	Pradópolis	354090305	Pradópolis	35409030500	Brazil	0.2884	0.81467	Low	High
	35	São Paulo	SP	3538808	Piraju	353880825	Tibiriçá do Paranapanema	35388082500	Brazil	0.41182	0.56607	Medium	Medium
	41	Paraná	PR	4115754	Mauá da Serra	411575405	Mauá da Serra	41157540500	Brazil	0.35521	0.57834	Medium	Medium
	31	Minas Gerais	MG	3115300	Cataguases	311530005	Cataguases	31153000500	Brazil	0.25839	0.77255	Low	High
	35	São Paulo	SP	3538600	Piracaia	353860010	Batatuba	35386001000	Brazil	0.4934	0.95025	Medium	High
	29	Bahia	BA	2909604	Crisópolis	290960405	Crisópolis	29096040500	Brazil	0.44519	0.85678	Medium	High
	41	Paraná	PR	4126405	Sertaneja	412640505	Sertaneja	41264050500	Brazil	0.45532	0.49882	Medium	Medium
	29	Bahia	BA	2911501	Gongogi	291150110	Tapirama	29115011000	Brazil	0.22268	0.5022	Low	Medium
	43	Rio Grande do Sul	RS	4321832	Três Forquilhas	432183205	Três Forquilhas	43218320500	Brazil	0.16098	0.17904	Low	Low
	31	Minas Gerais	MG	3162708	São João do Paraíso	316270830	Barrinha do Paraíso	31627083000	Brazil	0.15027	0.54658	Low	Medium
	35	São Paulo	SP	3554300	Teodoro Sampaio	355430005	Teodoro Sampaio	35543000500	Brazil	0.56328	0.24219	Medium	Low
	43	Rio Grande do Sul	RS	4316204	Rondinha	431620405	Rondinha	43162040500	Brazil	0.23459	0.89316	Low	High
	31	Minas Gerais	MG	3162708	São João do Paraíso	316270825	Mandacaru do Paraíso	31627082500	Brazil	0.15079	0.19182	Low	Low
	31	Minas Gerais	MG	3111309	Campo do Meio	311130905	Campo do Meio	31113090500	Brazil	0.23228	0.5259	Low	Medium
	50	Mato Grosso do Sul	MS	5000609	Amambai	500060905	Amambai	50006090500	Brazil	0.67784	0.57002	High	Medium
	42	Santa Catarina	SC	4202909	Brusque	420290905	Brusque	42029090500	Brazil	0.48952	0.9431	Medium	High
	43	Rio Grande do Sul	RS	4318432	São João do Polêsine	431843205	São João do Polêsine	43184320500	Brazil	0.34301	0.83493	Medium	High
	31	Minas Gerais	MG	3138609	Lima Duarte	313860920	São José dos Lopes	31386092000	Brazil	0.35133	0.85599	Medium	High
	43	Rio Grande do Sul	RS	4313490	Novo Barreiro	431349005	Novo Barreiro	43134900500	Brazil	0.24231	0.87995	Low	High
	25	Paraíba	PB	2504900	Cruz do Espírito Santo	250490005	Cruz do Espírito Santo	25049000500	Brazil	0.5855	0.83306	Medium	High
	41	Paraná	PR	4126405	Sertaneja	412640510	Paranagi	41264051000	Brazil	0.52488	0.40985	Medium	Medium
	35	São Paulo	SP	3544608	Sabino	354460805	Sabino	35446080500	Brazil	0.44074	0.8435	Medium	High
	35	São Paulo	SP	3538808	Piraju	353880805	Piraju	35388080500	Brazil	0.43402	0.54995	Medium	Medium
	26	Pernambuco	PE	2608453	Lagoa do Carro	260845305	Lagoa do Carro	26084530500	Brazil	0.35619	0.76653	Medium	High
	26	Pernambuco	PE	2616407	Vitória de Santo Antão	261640710	Pirituba	26164071000	Brazil	0.24153	0.58422	Low	Medium
	31	Minas Gerais	MG	3160306	Santo Antônio do Jacinto	316030605	Santo Antônio do Jacinto	31603060500	Brazil	0.41886	0.88678	Medium	High
	41	Paraná	PR	4123105	Santa Amélia	412310505	Santa Amélia	41231050500	Brazil	0.42514	0.57236	Medium	Medium
	25	Paraíba	PB	2513703	Santa Rita	251370310	Nossa Senhora do Livramento	25137031000	Brazil	0.59703	0.84676	Medium	High
	50	Mato Grosso do Sul	MS	5005400	Maracaju	500540005	Maracaju	50054000500	Brazil	0.73228	0.56856	High	Medium
	31	Minas Gerais	MG	3162708	São João do Paraíso	316270805	São João do Paraíso	31627080500	Brazil	0.1331	0.21255	Low	Low
	43	Rio Grande do Sul	RS	4322525	Vale Verde	432252505	Vale Verde	43225250500	Brazil	0.46651	0.89891	Medium	High
	31	Minas Gerais	MG	3157807	Santa Luzia	315780710	São Benedito	31578071000	Brazil	0.23754	0.55911	Low	Medium
	43	Rio Grande do Sul	RS	4307831	Eugênio de Castro	430783105	Eugênio de Castro	43078310500	Brazil	0.24264	0.8356	Low	High
	31	Minas Gerais	MG	3160306	Santo Antônio do Jacinto	316030610	Catajás	31603061000	Brazil	0.4227	0.8284	Medium	High
	25	Paraíba	PB	2504900	Cruz do Espírito Santo	250490010	Nova Massangana	25049001000	Brazil	0.55029	0.66781	Medium	High
	27	Alagoas	AL	2702355	Craíbas	270235505	Craíbas	27023550500	Brazil	0.21317	0.44521	Low	Medium
	31	Minas Gerais	MG	3138609	Lima Duarte	313860905	Lima Duarte	31386090500	Brazil	0.38813	0.8622	Medium	High
	29	Bahia	BA	2911501	Gongogi	291150105	Gongogi	29115010500	Brazil	0.21861	0.45429	Low	Medium
	42	Santa Catarina	SC	4201901	Aurora	420190105	Aurora	42019010500	Brazil	0.34946	0.8982	Medium	High
	31	Minas Gerais	MG	3138609	Lima Duarte	313860910	Conceição da Ibitipoca	31386091000	Brazil	0.34595	0.5762	Medium	Medium
	35	São Paulo	SP	3516002	Flórida Paulista	351600205	Flórida Paulista	35160020500	Brazil	0.58269	0.85699	Medium	High
	26	Pernambuco	PE	2616407	Vitória de Santo Antão	261640705	Vitória de Santo Antão	26164070500	Brazil	0.27879	0.79784	Low	High
	50	Mato Grosso do Sul	MS	5005400	Maracaju	500540010	Vista Alegre	50054001000	Brazil	0.69382	0.55698	High	Medium
	31	Minas Gerais	MG	3138609	Lima Duarte	313860915	São Domingos da Bocaina	31386091500	Brazil	0.35421	0.56389	Medium	Medium
	35	São Paulo	SP	3556701	Vinhedo	355670105	Vinhedo	35567010500	Brazil	0.49978	0.93809	Medium	High
	41	Paraná	PR	4125100	São João do Triunfo	412510005	São João do Triunfo	41251000500	Brazil	0.40507	0.565	Medium	Medium
	35	São Paulo	SP	3516002	Flórida Paulista	351600210	Atlântida	35160021000	Brazil	0.56929	0.87318	Medium	High
	25	Paraíba	PB	2513703	Santa Rita	251370305	Santa Rita	25137030500	Brazil	0.62307	0.88095	Medium	High
	31	Minas Gerais	MG	3168804	Tiradentes	316880405	Tiradentes	31688040500	Brazil	0.29744	0.5474	Low	Medium
	35	São Paulo	SP	3516002	Flórida Paulista	351600215	Indaiá do Aguapeí	35160021500	Brazil	0.53118	0.88352	Medium	High
	35	São Paulo	SP	3553302	Tambaú	355330205	Tambaú	35533020500	Brazil	0.26388	0.49684	Low	Medium
	31	Minas Gerais	MG	3168804	Tiradentes	316880412	Caixa D'Água da Esperança	31688041200	Brazil	0.30007	0.59997	Low	Medium
	33	Rio de Janeiro	RJ	3303955	Pinheiral	330395505	Pinheiral	33039550500	Brazil	0.46508	0.8168	Medium	High
	41	Paraná	PR	4119103	Piên	411910305	Piên	41191030500	Brazil	0.39797	0.91406	Medium	High
	26	Pernambuco	PE	2608909	Limoeiro	260890910	Urucuba	26089091000	Brazil	0.40785	0.86866	Medium	High
	29	Bahia	BA	2923803	Paripiranga	292380310	Conceição de Campinas	29238031000	Brazil	0.36208	0.45071	Medium	Medium
	29	Bahia	BA	2920106	Mairi	292010605	Mairi	29201060500	Brazil	#VALUE!	#VALUE!	NA	NA
	31	Minas Gerais	MG	3168804	Tiradentes	316880415	Elvas	31688041500	Brazil	0.30086	0.5957	Low	Medium
	50	Mato Grosso do Sul	MS	5007208	Rio Brilhante	500720805	Rio Brilhante	50072080500	Brazil	0.77147	0.20005	High	Low
	42	Santa Catarina	SC	4206306	Guabiruba	420630605	Guabiruba	42063060500	Brazil	0.39854	0.92377	Medium	High
	29	Bahia	BA	2925303	Porto Seguro	292530310	Caraíva	29253031000	Brazil	0.35029	0.21294	Medium	Low
	42	Santa Catarina	SC	4215356	Saltinho	421535605	Saltinho	42153560500	Brazil	0.23974	0.8463	Low	High
	41	Paraná	PR	4111803	Jacarezinho	411180305	Jacarezinho	41118030500	Brazil	0.49453	0.80552	Medium	High
	31	Minas Gerais	MG	3157807	Santa Luzia	315780705	Santa Luzia	31578070500	Brazil	0.24153	0.7586	Low	High
	29	Bahia	BA	2925303	Porto Seguro	292530315	Vale Verde	29253031500	Brazil	0.34453	0.14738	Medium	Low
	43	Rio Grande do Sul	RS	4310306	Ilópolis	431030605	Ilópolis	43103060500	Brazil	0.23009	0.58539	Low	Medium
	41	Paraná	PR	4103206	Bom Sucesso	410320605	Bom Sucesso	41032060500	Brazil	0.42063	0.46892	Medium	Medium
	35	São Paulo	SP	3520202	Igaratá	352020205	Igaratá	35202020500	Brazil	0.49485	0.91387	Medium	High
	31	Minas Gerais	MG	3157377	Santa Cruz de Salinas	315737705	Santa Cruz de Salinas	31573770500	Brazil	0.1819	0.55874	Low	Medium
	31	Minas Gerais	MG	3156908	Sacramento	315690810	Desemboque	31569081000	Brazil	0.379	0.48048	Medium	Medium
	31	Minas Gerais	MG	3136553	José Raydan	313655305	José Raydan	31365530500	Brazil	0.22691	0.82756	Low	High
	50	Mato Grosso do Sul	MS	5007208	Rio Brilhante	500720810	Prudêncio Thomaz	50072081000	Brazil	0.73922	0.21	High	Low
	29	Bahia	BA	2925303	Porto Seguro	292530320	Trancoso	29253032000	Brazil	0.28254	0.15012	Low	Low
	31	Minas Gerais	MG	3138500	Liberdade	313850005	Liberdade	31385000500	Brazil	0.26478	0.24413	Low	Low
	31	Minas Gerais	MG	3113008	Caraí	311300830	Ribeirão de Santana	31130083000	Brazil	0.25256	0.46932	Low	Medium
	41	Paraná	PR	4128609	Verê	412860905	Verê	41286090500	Brazil	0.25081	0.82103	Low	High
	43	Rio Grande do Sul	RS	4323606	Vista Alegre do Prata	432360605	Vista Alegre do Prata	43236060500	Brazil	0.2362	0.8378	Low	High
	26	Pernambuco	PE	2608909	Limoeiro	260890905	Limoeiro	26089090500	Brazil	0.35636	0.77332	Medium	High
	31	Minas Gerais	MG	3111606	Campos Gerais	311160610	Córrego do Ouro	31116061000	Brazil	0.19828	0.87484	Low	High
	42	Santa Catarina	SC	4219150	Vargem	421915005	Vargem	42191500500	Brazil	0.20377	0.58118	Low	Medium
	29	Bahia	BA	2923803	Paripiranga	292380305	Paripiranga	29238030500	Brazil	0.31372	0.4871	Low	Medium
	41	Paraná	PR	4128609	Verê	412860910	Presidente Kennedy	41286091000	Brazil	0.27996	0.85478	Low	High
	31	Minas Gerais	MG	3157377	Santa Cruz de Salinas	315737710	Água Boa de Santa Cruz	31573771000	Brazil	0.17278	0.566	Low	Medium
	31	Minas Gerais	MG	3170305	Umburatiba	317030505	Umburatiba	31703050500	Brazil	0.60873	0.26713	Medium	Low
	41	Paraná	PR	4128609	Verê	412860915	Sede Progresso	41286091500	Brazil	0.24587	0.80494	Low	High
	31	Minas Gerais	MG	3113008	Caraí	311300815	Ponto do Marambaia	31130081500	Brazil	0.24079	0.84499	Low	High
	43	Rio Grande do Sul	RS	4321667	Três Cachoeiras	432166715	Rio do Terra	43216671500	Brazil	0.14964	0.24811	Low	Low
	43	Rio Grande do Sul	RS	4321667	Três Cachoeiras	432166710	Morro Azul	43216671000	Brazil	0.1653	0.25438	Low	Low
	43	Rio Grande do Sul	RS	4302352	Bom Princípio	430235205	Bom Princípio	43023520500	Brazil	0.33211	0.92155	Medium	High
	41	Paraná	PR	4127304	Terra Rica	412730410	Adhemar de Barros	41273041000	Brazil	0.53981	0.5338	Medium	Medium
	31	Minas Gerais	MG	3113008	Caraí	311300810	Marambainha	31130081000	Brazil	0.233	0.9011	Low	High
	41	Paraná	PR	4122008	Rio Azul	412200805	Rio Azul	41220080500	Brazil	0.34676	0.87095	Medium	High
	31	Minas Gerais	MG	3113008	Caraí	311300812	Maranhão	31130081200	Brazil	0.24767	0.24836	Low	Low
	35	São Paulo	SP	3512308	Conchas	351230805	Conchas	35123080500	Brazil	0.40303	0.91674	Medium	High
	42	Santa Catarina	SC	4219606	Xavantina	421960605	Xavantina	42196060500	Brazil	0.22474	0.93703	Low	High
	29	Bahia	BA	2925303	Porto Seguro	292530307	Arraial D'Ajuda	29253030700	Brazil	0.24799	0.1736	Low	Low
	29	Bahia	BA	2925303	Porto Seguro	292530305	Porto Seguro	29253030500	Brazil	0.31361	0.54087	Low	Medium
	29	Bahia	BA	2918001	Jequié	291800110	Baixão	29180011000	Brazil	0.15225	0.12228	Low	Low
	41	Paraná	PR	4115705	Matinhos	411570505	Matinhos	41157050500	Brazil	0.19941	0.26624	Low	Low
	41	Paraná	PR	4112702	Jataizinho	411270205	Jataizinho	41127020500	Brazil	0.4742	0.52596	Medium	Medium
	31	Minas Gerais	MG	3113008	Caraí	311300825	Santa Luiza dos Corujas	31130082500	Brazil	0.22259	0.95564	Low	High
	43	Rio Grande do Sul	RS	4321667	Três Cachoeiras	432166720	Vila Fernando Ferrari	43216672000	Brazil	0.24102	0.47023	Low	Medium
	43	Rio Grande do Sul	RS	4315149	Presidente Lucena	431514905	Presidente Lucena	43151490500	Brazil	0.28279	0.83528	Low	High
	35	São Paulo	SP	3501400	Álvaro de Carvalho	350140005	Álvaro de Carvalho	35014000500	Brazil	0.43962	0.80539	Medium	High
	29	Bahia	BA	2918001	Jequié	291800105	Jequié	29180010500	Brazil	0.17149	0.19318	Low	Low
	29	Bahia	BA	2913309	Ichu	291330905	Ichu	29133090500	Brazil	0.42392	0.47519	Medium	Medium
	35	São Paulo	SP	3523008	Itapura	352300805	Itapura	35230080500	Brazil	0.55523	0.24326	Medium	Low
	29	Bahia	BA	2913705	Inhambupe	291370505	Inhambupe	29137050500	Brazil	0.28031	0.44803	Low	Medium
	35	São Paulo	SP	3523404	Itatiba	352340405	Itatiba	35234040500	Brazil	0.59883	0.94239	Medium	High
	41	Paraná	PR	4128104	Umuarama	412810425	Roberto Silveira	41281042500	Brazil	0.3807	0.24056	Medium	Low
	35	São Paulo	SP	3512308	Conchas	351230810	Juquiratiba	35123081000	Brazil	0.42327	0.88895	Medium	High
	31	Minas Gerais	MG	3113008	Caraí	311300820	Queixadinha	31130082000	Brazil	0.20742	0.94806	Low	High
	41	Paraná	PR	4112702	Jataizinho	411270210	Antônio Brandão de Oliveira	41127021000	Brazil	0.44839	0.4566	Medium	Medium
	29	Bahia	BA	2918001	Jequié	291800125	Itajuru	29180012500	Brazil	0.16784	0.25576	Low	Low
	29	Bahia	BA	2918001	Jequié	291800120	Itaibó	29180012000	Brazil	0.18819	0.26323	Low	Low
	35	São Paulo	SP	3542107	Rafard	354210705	Rafard	35421070500	Brazil	0.4454	0.89539	Medium	High
	41	Paraná	PR	4112702	Jataizinho	411270215	Frei Timóteo	41127021500	Brazil	0.48465	0.57254	Medium	Medium
	42	Santa Catarina	SC	4210506	Maravilha	421050605	Maravilha	42105060500	Brazil	0.23705	0.83477	Low	High
	41	Paraná	PR	4126702	Tamboara	412670205	Tamboara	41267020500	Brazil	0.44509	0.57325	Medium	Medium
	42	Santa Catarina	SC	4205308	Faxinal dos Guedes	420530805	Faxinal dos Guedes	42053080500	Brazil	0.21696	0.92138	Low	High
	29	Bahia	BA	2918001	Jequié	291800115	Boaçu	29180011500	Brazil	0.17467	0.21519	Low	Low
	29	Bahia	BA	2918001	Jequié	291800118	Florestal	29180011800	Brazil	0.17947	0.51496	Low	Medium
	35	São Paulo	SP	3518206	Guararapes	351820605	Guararapes	35182060500	Brazil	0.38384	0.86435	Medium	High
	32	Espírito Santo	ES	3201506	Colatina	320150620	Boapaba	32015062000	Brazil	0.34722	0.21605	Medium	Low
	35	São Paulo	SP	3521002	Iperó	352100210	Bacaetava	35210021000	Brazil	0.52962	0.91837	Medium	High
	41	Paraná	PR	4128104	Umuarama	412810435	Serra dos Dourados	41281043500	Brazil	0.38854	0.51521	Medium	Medium
	42	Santa Catarina	SC	4219606	Xavantina	421960610	Linha das Palmeiras	42196061000	Brazil	0.21889	0.92257	Low	High
	41	Paraná	PR	4127304	Terra Rica	412730405	Terra Rica	41273040500	Brazil	0.51398	0.54778	Medium	Medium
	41	Paraná	PR	4128104	Umuarama	412810430	Santa Eliza	41281043000	Brazil	0.35672	0.55799	Medium	Medium
	31	Minas Gerais	MG	3111606	Campos Gerais	311160605	Campos Gerais	31116060500	Brazil	0.19044	0.51843	Low	Medium
	42	Santa Catarina	SC	4203600	Campos Novos	420360045	Guarani	42036004500	Brazil	0.21099	0.92604	Low	High
	41	Paraná	PR	4128104	Umuarama	412810405	Umuarama	41281040500	Brazil	0.34772	0.56058	Medium	Medium
	35	São Paulo	SP	3510906	Cássia dos Coqueiros	351090605	Cássia dos Coqueiros	35109060500	Brazil	0.33994	0.38606	Medium	Medium
	43	Rio Grande do Sul	RS	4321667	Três Cachoeiras	432166705	Três Cachoeiras	43216670500	Brazil	0.21863	0.46452	Low	Medium
	28	Sergipe	SE	2803807	Malhada dos Bois	280380705	Malhada dos Bois	28038070500	Brazil	0.17301	0.25191	Low	Low
	35	São Paulo	SP	3518206	Guararapes	351820610	Ribeiro do Vale	35182061000	Brazil	0.36455	0.53029	Medium	Medium
	31	Minas Gerais	MG	3113008	Caraí	311300805	Caraí	31130080500	Brazil	0.21786	0.26175	Low	Low
	27	Alagoas	AL	2702306	Coruripe	270230605	Coruripe	27023060500	Brazil	0.30137	0.88828	Low	High
	42	Santa Catarina	SC	4205308	Faxinal dos Guedes	420530810	Barra Grande	42053081000	Brazil	0.21497	0.89538	Low	High
	32	Espírito Santo	ES	3201506	Colatina	320150635	Itapina	32015063500	Brazil	0.30344	0.26005	Low	Low
	32	Espírito Santo	ES	3201506	Colatina	320150630	Graça Aranha	32015063000	Brazil	0.35993	0.26289	Medium	Low
	31	Minas Gerais	MG	3106705	Betim	310670505	Betim	31067050501	Brazil	0.23837	0.5431	Low	Medium
	41	Paraná	PR	4108650	Goioxim	410865005	Goioxim	41086500500	Brazil	0.44776	0.91543	Medium	High
	35	São Paulo	SP	3535101	Palmares Paulista	353510105	Palmares Paulista	35351010500	Brazil	0.25951	0.77781	Low	High
	32	Espírito Santo	ES	3200201	Alegre	320020135	Rive	32002013500	Brazil	0.28495	0.58706	Low	Medium
	31	Minas Gerais	MG	3142304	Moeda	314230405	Moeda	31423040500	Brazil	0.26502	0.52663	Low	Medium
	29	Bahia	BA	2928505	Santa Terezinha	292850505	Santa Terezinha	29285050500	Brazil	0.23997	0.41996	Low	Medium
	28	Sergipe	SE	2805406	Poço Redondo	280540605	Poço Redondo	28054060500	Brazil	0.2844	0.40953	Low	Medium
	31	Minas Gerais	MG	3164704	São Sebastião do Paraíso	316470405	São Sebastião do Paraíso	31647040500	Brazil	0.3104	0.25004	Low	Low
	42	Santa Catarina	SC	4203600	Campos Novos	420360026	Leão	42036002600	Brazil	0.22237	0.9515	Low	High
	41	Paraná	PR	4128104	Umuarama	412810415	Lovat	41281041500	Brazil	0.36704	0.75788	Medium	High
	32	Espírito Santo	ES	3201506	Colatina	320150605	Colatina	32015060500	Brazil	0.3689	0.28285	Medium	Low
	43	Rio Grande do Sul	RS	4310850	Jaboticaba	431085020	Trentin	43108502000	Brazil	0.23008	0.85219	Low	High
	31	Minas Gerais	MG	3142304	Moeda	314230410	Coco	31423041000	Brazil	0.2496	0.5122	Low	Medium
	31	Minas Gerais	MG	3135456	Jenipapo de Minas	313545605	Jenipapo de Minas	31354560500	Brazil	0.1569	0.8903	Low	High
	32	Espírito Santo	ES	3200201	Alegre	320020145	São João do Norte	32002014500	Brazil	0.26484	0.53377	Low	Medium
	42	Santa Catarina	SC	4203600	Campos Novos	420360020	Espinilho	42036002000	Brazil	0.19578	0.89599	Low	High
	32	Espírito Santo	ES	3200201	Alegre	320020140	Santa Angélica	32002014000	Brazil	0.21566	0.43826	Low	Medium
	42	Santa Catarina	SC	4203600	Campos Novos	420360023	Ibicuí	42036002300	Brazil	0.20824	0.58764	Low	Medium
	31	Minas Gerais	MG	3164704	São Sebastião do Paraíso	316470410	Guardinha	31647041000	Brazil	0.30963	0.22831	Low	Low
	27	Alagoas	AL	2702306	Coruripe	270230610	Poxim	27023061000	Brazil	0.25944	0.84567	Low	High
	32	Espírito Santo	ES	3200201	Alegre	320020115	Araraí	32002011500	Brazil	0.22082	0.48561	Low	Medium
	32	Espírito Santo	ES	3201506	Colatina	320150610	Ângelo Frechiani	32015061000	Brazil	0.36597	0.40406	Medium	Medium
	35	São Paulo	SP	3521002	Iperó	352100205	Iperó	35210020500	Brazil	0.5147	0.91283	Medium	High
	35	São Paulo	SP	3522653	Itapirapuã Paulista	352265305	Itapirapuã Paulista	35226530500	Brazil	0.50004	0.54599	Medium	Medium
	35	São Paulo	SP	3506904	Bofete	350690405	Bofete	35069040500	Brazil	0.51694	0.88851	Medium	High
	32	Espírito Santo	ES	3201506	Colatina	320150615	Baunilha	32015061500	Brazil	0.38151	0.23792	Medium	Low
	35	São Paulo	SP	3542503	Reginópolis	354250305	Reginópolis	35425030500	Brazil	0.30265	0.86737	Low	High
	31	Minas Gerais	MG	3120607	Crucilândia	312060705	Crucilândia	31206070500	Brazil	0.23689	0.46047	Low	Medium
	42	Santa Catarina	SC	4210902	Modelo	421090205	Modelo	42109020500	Brazil	0.23798	0.81131	Low	High
	32	Espírito Santo	ES	3200201	Alegre	320020110	Anutiba	32002011000	Brazil	0.21672	0.43569	Low	Medium
	43	Rio Grande do Sul	RS	4313441	Novo Tiradentes	431344105	Novo Tiradentes	43134410500	Brazil	0.23482	0.87153	Low	High
	43	Rio Grande do Sul	RS	4310850	Jaboticaba	431085005	Jaboticaba	43108500500	Brazil	0.23111	0.87086	Low	High
	32	Espírito Santo	ES	3200201	Alegre	320020125	Celina	32002012500	Brazil	0.18044	0.42418	Low	Medium
	42	Santa Catarina	SC	4203600	Campos Novos	420360005	Campos Novos	42036000500	Brazil	0.20899	0.91045	Low	High
	35	São Paulo	SP	3517109	Glicério	351710910	Juritis	35171091000	Brazil	0.4099	0.82195	Medium	High
	43	Rio Grande do Sul	RS	4315750	Riozinho	431575005	Riozinho	43157500500	Brazil	0.12012	0.19555	Low	Low
	42	Santa Catarina	SC	4204756	Cunhataí	420475605	Cunhataí	42047560500	Brazil	0.23646	0.84239	Low	High
	32	Espírito Santo	ES	3200201	Alegre	320020120	Café	32002012000	Brazil	0.20303	0.4589	Low	Medium
	35	São Paulo	SP	3510401	Capivari	351040105	Capivari	35104010500	Brazil	0.46135	0.88954	Medium	High
	42	Santa Catarina	SC	4203600	Campos Novos	420360017	Encruzilhada	42036001700	Brazil	0.22175	0.90837	Low	High
	31	Minas Gerais	MG	3113305	Carangola	311330510	Alvorada	31133051000	Brazil	0.18791	0.86852	Low	High
	35	São Paulo	SP	3506904	Bofete	350690410	São Roque Novo	35069041000	Brazil	0.44196	0.89649	Medium	High
	43	Rio Grande do Sul	RS	4303202	Cacique Doble	430320210	São Luís Rei	43032021000	Brazil	0.21298	0.91855	Low	High
	42	Santa Catarina	SC	4203600	Campos Novos	420360015	Dal'Pai	42036001500	Brazil	0.20362	0.86936	Low	High
	33	Rio de Janeiro	RJ	3303906	Petrópolis	330390610	Cascatinha	33039061000	Brazil	0.81771	0.95936	High	High
	35	São Paulo	SP	3503604	Areiópolis	350360405	Areiópolis	35036040500	Brazil	0.40202	0.56801	Medium	Medium
	31	Minas Gerais	MG	3136504	Jordânia	313650405	Jordânia	31365040500	Brazil	0.49242	0.51175	Medium	Medium
	33	Rio de Janeiro	RJ	3303906	Petrópolis	330390615	Itaipava	33039061500	Brazil	0.80215	0.95155	High	High
	31	Minas Gerais	MG	3171501	Mathias Lobato	317150105	Mathias Lobato	31715010500	Brazil	0.31004	0.83254	Low	High
	29	Bahia	BA	2902906	Barra do Choça	290290605	Barra do Choça	29029060500	Brazil	0.30863	0.47599	Low	Medium
	31	Minas Gerais	MG	3136579	Josenópolis	313657905	Josenópolis	31365790500	Brazil	0.10599	0.22363	Low	Low
	42	Santa Catarina	SC	4203600	Campos Novos	420360010	Bela Vista	42036001000	Brazil	0.21102	0.90424	Low	High
	31	Minas Gerais	MG	3113305	Carangola	311330525	Ponte Alta de Minas	31133052500	Brazil	0.15307	0.8203	Low	High
	32	Espírito Santo	ES	3200201	Alegre	320020105	Alegre	32002010500	Brazil	0.23752	0.49918	Low	Medium
	35	São Paulo	SP	3536703	Pederneiras	353670320	Vanglória	35367032000	Brazil	0.41796	0.8083	Medium	High
	33	Rio de Janeiro	RJ	3303906	Petrópolis	330390623	Posse	33039062300	Brazil	0.73767	0.94274	High	High
	41	Paraná	PR	4102752	Bela Vista da Caroba	410275205	Bela Vista da Caroba	41027520500	Brazil	0.29888	0.93943	Low	High
	33	Rio de Janeiro	RJ	3303906	Petrópolis	330390620	Pedro do Rio	33039062000	Brazil	0.80116	0.93916	High	High
	31	Minas Gerais	MG	3108909	Brazópolis	310890920	Cruz Vera	31089092000	Brazil	0.27985	0.93272	Low	High
	31	Minas Gerais	MG	3136504	Jordânia	313650410	Estrela de Jordânia	31365041000	Brazil	0.43059	0.46422	Medium	Medium
	32	Espírito Santo	ES	3204708	São Gabriel da Palha	320470815	Fartura	32047081500	Brazil	0.46486	0.46622	Medium	Medium
	35	São Paulo	SP	3517109	Glicério	351710905	Glicério	35171090500	Brazil	0.30266	0.8034	Low	High
	35	São Paulo	SP	3522158	Itaoca	352215805	Itaoca	35221580500	Brazil	0.73572	0.91125	High	High
	31	Minas Gerais	MG	3113305	Carangola	311330520	Lacerdinha	31133052000	Brazil	0.17007	0.7957	Low	High
	42	Santa Catarina	SC	4207577	Iomerê	420757705	Iomerê	42075770500	Brazil	0.21006	0.94517	Low	High
	43	Rio Grande do Sul	RS	4302378	Bom Progresso	430237805	Bom Progresso	43023780500	Brazil	0.23319	0.84167	Low	High
	41	Paraná	PR	4124806	São João	412480620	Vila Paraíso	41248062000	Brazil	0.2352	0.81651	Low	High
	35	São Paulo	SP	3507407	Borborema	350740705	Borborema	35074070500	Brazil	0.28059	0.78755	Low	High
	42	Santa Catarina	SC	4219176	Vargem Bonita	421917605	Vargem Bonita	42191760500	Brazil	0.18192	0.90595	Low	High
	43	Rio Grande do Sul	RS	4307609	Estância Velha	430760905	Estância Velha	43076090500	Brazil	0.31163	0.89157	Low	High
	43	Rio Grande do Sul	RS	4303202	Cacique Doble	430320205	Cacique Doble	43032020500	Brazil	0.21383	0.94285	Low	High
	31	Minas Gerais	MG	3143906	Muriaé	314390630	Pirapanema	31439063000	Brazil	0.21068	0.81904	Low	High
	29	Bahia	BA	2902906	Barra do Choça	290290610	Barra Nova	29029061000	Brazil	0.31863	0.47796	Low	Medium
	35	São Paulo	SP	3536703	Pederneiras	353670305	Pederneiras	35367030500	Brazil	0.37058	0.82024	Medium	High
	41	Paraná	PR	4128401	Uraí	412840105	Uraí	41284010500	Brazil	0.43103	0.52639	Medium	Medium
	31	Minas Gerais	MG	3113305	Carangola	311330505	Carangola	31133050500	Brazil	0.17054	0.84903	Low	High
	31	Minas Gerais	MG	3143906	Muriaé	314390640	Vermelho	31439064000	Brazil	0.20022	0.50941	Low	Medium
	43	Rio Grande do Sul	RS	4304671	Capivari do Sul	430467110	Rancho Velho	43046711000	Brazil	0.15638	0.47736	Low	Medium
	31	Minas Gerais	MG	3120904	Curvelo	312090415	Santa Rita do Cedro	31209041500	Brazil	0.13739	0.85416	Low	High
	31	Minas Gerais	MG	3120904	Curvelo	312090410	Angueretá	31209041000	Brazil	0.1269	0.53172	Low	Medium
	26	Pernambuco	PE	2616001	Venturosa	261600110	Grotão	26160011000	Brazil	0.25456	0.43394	Low	Medium
	31	Minas Gerais	MG	3120904	Curvelo	312090412	J.K.	31209041200	Brazil	0.12783	0.45495	Low	Medium
	35	São Paulo	SP	3536703	Pederneiras	353670315	Santelmo	35367031500	Brazil	0.34197	0.88093	Medium	High
	33	Rio de Janeiro	RJ	3303906	Petrópolis	330390605	Petrópolis	33039060500	Brazil	0.83377	0.96602	High	High
	31	Minas Gerais	MG	3108909	Brazópolis	310890905	Brazópolis	31089090500	Brazil	0.20949	0.46144	Low	Medium
	31	Minas Gerais	MG	3172004	Visconde do Rio Branco	317200405	Visconde do Rio Branco	31720040500	Brazil	0.22887	0.74212	Low	High
	43	Rio Grande do Sul	RS	4304671	Capivari do Sul	430467115	Santa Rosa	43046711500	Brazil	0.18419	0.51462	Low	Medium
	31	Minas Gerais	MG	3162559	São João do Manhuaçu	316255910	Pontões do São João do Manhuaçu	31625591000	Brazil	0.21434	0.8158	Low	High
	35	São Paulo	SP	3536703	Pederneiras	353670310	Guaianás	35367031000	Brazil	0.37783	0.86899	Medium	High
	41	Paraná	PR	4124806	São João	412480605	São João	41248060500	Brazil	0.224	0.82948	Low	High
	42	Santa Catarina	SC	4209706	Lebon Régis	420970605	Lebon Régis	42097060500	Brazil	0.21876	0.92863	Low	High
	31	Minas Gerais	MG	3108909	Brazópolis	310890910	Dias	31089091000	Brazil	0.1949	0.27491	Low	Low
	29	Bahia	BA	2914653	Itabela	291465305	Itabela	29146530500	Brazil	0.39164	0.22601	Medium	Low
	31	Minas Gerais	MG	3143906	Muriaé	314390615	Boa Família	31439061500	Brazil	0.20938	0.80757	Low	High
	31	Minas Gerais	MG	3145109	Nova Resende	314510910	Petúnia	31451091000	Brazil	0.27074	0.38382	Low	Medium
	27	Alagoas	AL	2704104	Lagoa da Canoa	270410405	Lagoa da Canoa	27041040500	Brazil	0.23493	0.49694	Low	Medium
	31	Minas Gerais	MG	3135407	Jeceaba	313540710	Bituri	31354071000	Brazil	0.27564	0.51087	Low	Medium
	31	Minas Gerais	MG	3143906	Muriaé	314390610	Belisário	31439061000	Brazil	0.2309	0.82857	Low	High
	35	São Paulo	SP	3525706	José Bonifácio	352570605	José Bonifácio	35257060500	Brazil	0.26893	0.84708	Low	High
	31	Minas Gerais	MG	3108909	Brazópolis	310890915	Luminosa	31089091500	Brazil	0.28975	0.81711	Low	High
	31	Minas Gerais	MG	3109006	Brumadinho	310900605	Brumadinho	31090060500	Brazil	0.2565	0.55562	Low	Medium
	41	Paraná	PR	4128401	Uraí	412840110	Cruzeiro do Norte	41284011000	Brazil	0.43523	0.4984	Medium	Medium
	31	Minas Gerais	MG	3135407	Jeceaba	313540715	Caetano Lopes	31354071500	Brazil	0.27545	0.60329	Low	Medium
	32	Espírito Santo	ES	3204708	São Gabriel da Palha	320470805	São Gabriel da Palha	32047080500	Brazil	0.392	0.46996	Medium	Medium
	31	Minas Gerais	MG	3143906	Muriaé	314390605	Muriaé	31439060500	Brazil	0.20191	0.84917	Low	High
	41	Paraná	PR	4108601	Goioerê	410860105	Goioerê	41086010500	Brazil	0.43487	0.49803	Medium	Medium
	41	Paraná	PR	4124806	São João	412480610	Dois Irmãos	41248061000	Brazil	0.24771	0.56648	Low	Medium
	41	Paraná	PR	4124806	São João	412480615	Nova Lourdes	41248061500	Brazil	0.25901	0.85426	Low	High
	41	Paraná	PR	4124806	São João	412480617	Ouro Verde	41248061700	Brazil	0.2841	0.85875	Low	High
	31	Minas Gerais	MG	3143906	Muriaé	314390625	Itamuri	31439062500	Brazil	0.17581	0.75833	Low	High
	31	Minas Gerais	MG	3143906	Muriaé	314390620	Bom Jesus da Cachoeira	31439062000	Brazil	0.22038	0.79052	Low	High
	43	Rio Grande do Sul	RS	4304101	Campos Borges	430410140	Volta Vitória	43041014000	Brazil	0.22777	0.9315	Low	High
	31	Minas Gerais	MG	3135407	Jeceaba	313540720	Machados de Minas	31354072000	Brazil	0.27734	0.57009	Low	Medium
	35	São Paulo	SP	3542800	Ribeira	354280005	Ribeira	35428000500	Brazil	0.58415	0.59482	Medium	Medium
	35	São Paulo	SP	3517901	Guaraci	351790105	Guaraci	35179010500	Brazil	0.27854	0.79422	Low	High
	43	Rio Grande do Sul	RS	4318101	São Francisco de Assis	431810120	Toroquá	43181012000	Brazil	0.23688	0.2423	Low	Low
	35	São Paulo	SP	3507803	Brodowski	350780305	Brodowski	35078030500	Brazil	0.38413	0.54093	Medium	Medium
	42	Santa Catarina	SC	4209706	Lebon Régis	420970610	São Sebastião do Sul	42097061000	Brazil	0.21037	0.25921	Low	Low
	43	Rio Grande do Sul	RS	4307906	Farroupilha	430790615	Nova Milano	43079061500	Brazil	0.21174	0.5499	Low	Medium
	43	Rio Grande do Sul	RS	4307906	Farroupilha	430790610	Jansen	43079061000	Brazil	0.20538	0.59136	Low	Medium
	31	Minas Gerais	MG	3125309	Faria Lemos	312530905	Faria Lemos	31253090500	Brazil	0.17595	0.85533	Low	High
	31	Minas Gerais	MG	3121407	Desterro de Entre Rios	312140710	São Sebastião do Gil	31214071000	Brazil	0.27384	0.4738	Low	Medium
	43	Rio Grande do Sul	RS	4322004	Triunfo	432200420	Porto Batista	43220042000	Brazil	0.22978	0.45152	Low	Medium
	35	São Paulo	SP	3508603	Cachoeira Paulista	350860305	Cachoeira Paulista	35086030500	Brazil	0.41529	0.4523	Medium	Medium
	31	Minas Gerais	MG	3118403	Conselheiro Pena	311840345	Penha do Norte	31184034500	Brazil	0.28963	0.52643	Low	Medium
	31	Minas Gerais	MG	3113602	Careaçu	311360205	Careaçu	31136020500	Brazil	0.18095	0.84757	Low	High
	43	Rio Grande do Sul	RS	4304671	Capivari do Sul	430467105	Capivari do Sul	43046710500	Brazil	0.2008	0.54914	Low	Medium
	31	Minas Gerais	MG	3162559	São João do Manhuaçu	316255905	São João do Manhuaçu	31625590500	Brazil	0.24115	0.84189	Low	High
	43	Rio Grande do Sul	RS	4307906	Farroupilha	430790620	Nova Sardenha	43079062000	Brazil	0.20079	0.57345	Low	Medium
	31	Minas Gerais	MG	3108404	Botelhos	310840405	Botelhos	31084040500	Brazil	0.23842	0.24782	Low	Low
	35	São Paulo	SP	3522109	Itanhaém	352210905	Itanhaém	35221090500	Brazil	0.27778	0.24735	Low	Low
	43	Rio Grande do Sul	RS	4304101	Campos Borges	430410120	Mundo Novo	43041012000	Brazil	0.31184	0.83091	Low	High
	41	Paraná	PR	4101655	Arapuã	410165505	Arapuã	41016550500	Brazil	0.48171	0.45312	Medium	Medium
	31	Minas Gerais	MG	3145109	Nova Resende	314510905	Nova Resende	31451090500	Brazil	0.28726	0.40545	Low	Medium
	35	São Paulo	SP	3532702	Nipoã	353270205	Nipoã	35327020500	Brazil	0.23137	0.57516	Low	Medium
	31	Minas Gerais	MG	3135407	Jeceaba	313540705	Jeceaba	31354070500	Brazil	0.27229	0.56174	Low	Medium
	43	Rio Grande do Sul	RS	4304101	Campos Borges	430410125	Rincão dos Toledos	43041012500	Brazil	0.30111	0.88603	Low	High
	43	Rio Grande do Sul	RS	4318101	São Francisco de Assis	431810105	São Francisco de Assis	43181010500	Brazil	0.23843	0.25124	Low	Low
	31	Minas Gerais	MG	3127057	Fronteira dos Vales	312705705	Fronteira dos Vales	31270570500	Brazil	0.47699	0.54851	Medium	Medium
	43	Rio Grande do Sul	RS	4322004	Triunfo	432200405	Triunfo	43220040500	Brazil	0.24612	0.91842	Low	High
	31	Minas Gerais	MG	3135803	Jequitinhonha	313580310	Guaranilândia	31358031000	Brazil	0.43532	0.5472	Medium	Medium
	41	Paraná	PR	4113734	Luiziana	411373405	Luiziana	41137340500	Brazil	0.54658	0.49872	Medium	Medium
	42	Santa Catarina	SC	4217808	Taió	421780805	Taió	42178080500	Brazil	0.30879	0.93588	Low	High
	25	Paraíba	PB	2501302	Aroeiras	250130220	Pedro Velho	25013022000	Brazil	0.29754	0.48164	Low	Medium
	31	Minas Gerais	MG	3135803	Jequitinhonha	313580315	São Pedro do Jequitinhonha	31358031500	Brazil	0.21957	0.19892	Low	Low
	33	Rio de Janeiro	RJ	3305802	Teresópolis	330580215	Vale do Paquequer	33058021500	Brazil	0.59161	0.92286	Medium	High
	43	Rio Grande do Sul	RS	4310876	Jacuizinho	431087605	Jacuizinho	43108760500	Brazil	0.30306	0.9134	Low	High
	43	Rio Grande do Sul	RS	4304101	Campos Borges	430410130	São José dos Campos Borges	43041013000	Brazil	0.28398	0.54411	Low	Medium
	43	Rio Grande do Sul	RS	4318101	São Francisco de Assis	431810110	Beluno	43181011000	Brazil	0.23178	0.2404	Low	Low
	35	São Paulo	SP	3514809	Eldorado	351480905	Eldorado	35148090500	Brazil	0.47874	0.21495	Medium	Low
	43	Rio Grande do Sul	RS	4318101	São Francisco de Assis	431810118	Boa Vista	43181011800	Brazil	0.23708	0.58145	Low	Medium
	33	Rio de Janeiro	RJ	3305802	Teresópolis	330580210	Vale de Bonsucesso	33058021000	Brazil	0.50473	0.93282	Medium	High
	43	Rio Grande do Sul	RS	4304101	Campos Borges	430410135	Varame	43041013500	Brazil	0.23671	0.94712	Low	High
	41	Paraná	PR	4125753	São Pedro do Iguaçu	412575305	São Pedro do Iguaçu	41257530500	Brazil	0.31198	0.58737	Low	Medium
	31	Minas Gerais	MG	3118403	Conselheiro Pena	311840325	Cuieté Velho	31184032500	Brazil	0.30439	0.23286	Low	Low
	31	Minas Gerais	MG	3118403	Conselheiro Pena	311840320	Bueno	31184032000	Brazil	0.30312	0.52173	Low	Medium
	42	Santa Catarina	SC	4217808	Taió	421780815	Passo Manso	42178081500	Brazil	0.26447	0.94969	Low	High
	43	Rio Grande do Sul	RS	4322004	Triunfo	432200415	Passo Raso	43220041500	Brazil	0.28269	0.76581	Low	High
	31	Minas Gerais	MG	3108404	Botelhos	310840415	São Gonçalo de Botelhos	31084041500	Brazil	0.21244	0.36994	Low	Medium
	31	Minas Gerais	MG	3124609	Estrela Dalva	312460905	Estrela Dalva	31246090500	Brazil	0.26004	0.81321	Low	High
	35	São Paulo	SP	3514809	Eldorado	351480910	Braço	35148091000	Brazil	0.47477	0.17542	Medium	Low
	43	Rio Grande do Sul	RS	4307906	Farroupilha	430790605	Farroupilha	43079060500	Brazil	0.2112	0.59084	Low	Medium
	31	Minas Gerais	MG	3108404	Botelhos	310840410	Palmeiral	31084041000	Brazil	0.26063	0.46592	Low	Medium
	43	Rio Grande do Sul	RS	4314787	Ponte Preta	431478730	Souto Neto	43147873000	Brazil	0.21904	0.88582	Low	High
	43	Rio Grande do Sul	RS	4322004	Triunfo	432200410	Costa da Cadeia	43220041000	Brazil	0.29904	0.95182	Low	High
	31	Minas Gerais	MG	3121407	Desterro de Entre Rios	312140705	Desterro de Entre Rios	31214070500	Brazil	0.27825	0.52638	Low	Medium
	35	São Paulo	SP	3514809	Eldorado	351480915	Itapeúna	35148091500	Brazil	0.54928	0.22252	Medium	Low
	31	Minas Gerais	MG	3121407	Desterro de Entre Rios	312140707	Pereirinhas	31214070700	Brazil	0.28008	0.48286	Low	Medium
	43	Rio Grande do Sul	RS	4304101	Campos Borges	430410105	Campos Borges	43041010500	Brazil	0.25412	0.93709	Low	High
	43	Rio Grande do Sul	RS	4314787	Ponte Preta	431478705	Ponte Preta	43147870500	Brazil	0.21363	0.89457	Low	High
	33	Rio de Janeiro	RJ	3301405	Conceição de Macabu	330140510	Macabuzinho	33014051000	Brazil	0.70806	0.84385	High	High
	31	Minas Gerais	MG	3118403	Conselheiro Pena	311840335	Ferruginha	31184033500	Brazil	0.3684	0.502	Medium	Medium
	31	Minas Gerais	MG	3124609	Estrela Dalva	312460910	Água Viva	31246091000	Brazil	0.26112	0.83197	Low	High
	31	Minas Gerais	MG	3123601	Elói Mendes	312360105	Elói Mendes	31236010500	Brazil	0.18278	0.89547	Low	High
	31	Minas Gerais	MG	3122207	Divinolândia de Minas	312220705	Divinolândia de Minas	31222070500	Brazil	0.30279	0.55323	Low	Medium
	25	Paraíba	PB	2501302	Aroeiras	250130205	Aroeiras	25013020500	Brazil	0.26373	0.46776	Low	Medium
	35	São Paulo	SP	3554953	Tuiuti	355495305	Tuiuti	35549530500	Brazil	0.64215	0.93134	Medium	High
	35	São Paulo	SP	3552809	Taboão da Serra	355280905	Taboão da Serra	35528090500	Brazil	0.59145	0.48647	Medium	Medium
	31	Minas Gerais	MG	3118403	Conselheiro Pena	311840305	Conselheiro Pena	31184030500	Brazil	0.37309	0.5492	Medium	Medium
	27	Alagoas	AL	2705903	Olho d'Água Grande	270590305	Olho d'Água Grande	27059030500	Brazil	0.26115	0.57088	Low	Medium
	43	Rio Grande do Sul	RS	4304101	Campos Borges	430410115	Linha Ferrari	43041011500	Brazil	0.23348	0.92868	Low	High
	41	Paraná	PR	4120853	Quatro Pontes	412085305	Quatro Pontes	41208530500	Brazil	0.36535	0.59509	Medium	Medium
	24	Rio Grande do Norte	RN	2403608	Extremoz	240360805	Extremoz	24036080500	Brazil	0.29915	0.83814	Low	High
	35	São Paulo	SP	3547502	Santa Rita do Passa Quatro	354750210	Santa Cruz da Estrela	35475021000	Brazil	0.23431	0.41846	Low	Medium
	33	Rio de Janeiro	RJ	3305802	Teresópolis	330580205	Teresópolis	33058020500	Brazil	0.756	0.95767	High	High
	31	Minas Gerais	MG	3115201	Conceição da Barra de Minas	311520105	Conceição da Barra de Minas	31152010500	Brazil	0.2549	0.22128	Low	Low
	31	Minas Gerais	MG	3128501	Guarará	312850105	Guarará	31285010500	Brazil	0.35508	0.75641	Medium	High
	29	Bahia	BA	2922409	Mutuípe	292240905	Mutuípe	29224090500	Brazil	0.1912	0.49028	Low	Medium
	32	Espírito Santo	ES	3202207	Fundão	320220715	Timbuí	32022071500	Brazil	0.41861	0.27168	Medium	Low
	43	Rio Grande do Sul	RS	4323309	Vila Flores	432330905	Vila Flores	43233090500	Brazil	0.23497	0.80893	Low	High
	31	Minas Gerais	MG	3118403	Conselheiro Pena	311840315	Barra do Cuieté	31184031500	Brazil	0.36752	0.55853	Medium	Medium
	43	Rio Grande do Sul	RS	4310702	Itatiba do Sul	431070205	Itatiba do Sul	43107020500	Brazil	0.25402	0.91144	Low	High
	32	Espírito Santo	ES	3202207	Fundão	320220710	Irundi	32022071000	Brazil	0.34379	0.43739	Medium	Medium
	32	Espírito Santo	ES	3202207	Fundão	320220713	Praia Grande	32022071300	Brazil	0.4961	0.48298	Medium	Medium
	31	Minas Gerais	MG	3147303	Paraisópolis	314730310	Costas	31473031000	Brazil	0.36401	0.9261	Medium	High
	24	Rio Grande do Norte	RN	2408102	Natal	240810205	Natal	24081020506	Brazil	0.41085	0.83543	Medium	High
	31	Minas Gerais	MG	3131406	Ipiaçu	313140605	Ipiaçu	31314060500	Brazil	0.38003	0.21755	Medium	Low
	35	São Paulo	SP	3555307	Turmalina	355530710	Fátima Paulista	35553071000	Brazil	0.19371	0.55678	Low	Medium
	33	Rio de Janeiro	RJ	3301405	Conceição de Macabu	330140505	Conceição de Macabu	33014050500	Brazil	0.70258	0.57747	High	Medium
	43	Rio Grande do Sul	RS	4310702	Itatiba do Sul	431070210	Povoado Tozzo	43107021000	Brazil	0.25347	0.55454	Low	Medium
	24	Rio Grande do Norte	RN	2412302	São José do Campestre	241230210	Ipiranga	24123021000	Brazil	0.23199	0.29617	Low	Low
	43	Rio Grande do Sul	RS	4310702	Itatiba do Sul	431070215	Saltinho	43107021500	Brazil	0.25182	0.90201	Low	High
	29	Bahia	BA	2900801	Alcobaça	290080125	São José	29008012500	Brazil	0.43012	0.445	Medium	Medium
	43	Rio Grande do Sul	RS	4305900	Coronel Bicaco	430590015	Campo Santo	43059001500	Brazil	0.22917	0.82597	Low	High
	35	São Paulo	SP	3547502	Santa Rita do Passa Quatro	354750205	Santa Rita do Passa Quatro	35475020500	Brazil	0.28678	0.4927	Low	Medium
	33	Rio de Janeiro	RJ	3301801	Engenheiro Paulo de Frontin	330180115	Morro Azul do Tinguá	33018011500	Brazil	0.72051	0.8879	High	High
	42	Santa Catarina	SC	4204707	Cunha Porã	420470705	Cunha Porã	42047070500	Brazil	0.23553	0.84829	Low	High
	33	Rio de Janeiro	RJ	3301801	Engenheiro Paulo de Frontin	330180110	Sacra Família do Tinguá	33018011000	Brazil	0.7891	0.91951	High	High
	29	Bahia	BA	2916203	Itapé	291620305	Itapé	29162030500	Brazil	0.26873	0.52841	Low	Medium
	41	Paraná	PR	4110805	Iretama	411080505	Iretama	41108050500	Brazil	0.47311	0.43533	Medium	Medium
	43	Rio Grande do Sul	RS	4305900	Coronel Bicaco	430590010	Antônio Kerpel	43059001000	Brazil	0.22743	0.81358	Low	High
	43	Rio Grande do Sul	RS	4300604	Alvorada	430060405	Alvorada	43006040501	Brazil	0.30972	0.601	Low	Medium
	41	Paraná	PR	4102208	Atalaia	410220805	Atalaia	41022080500	Brazil	0.41382	0.52432	Medium	Medium
	41	Paraná	PR	4107546	Espigão Alto do Iguaçu	410754605	Espigão Alto do Iguaçu	41075460500	Brazil	0.29425	0.90883	Low	High
	31	Minas Gerais	MG	3151503	Piumhi	315150305	Piumhi	31515030500	Brazil	0.1803	0.19587	Low	Low
	29	Bahia	BA	2900801	Alcobaça	290080105	Alcobaça	29008010500	Brazil	0.37984	0.24113	Medium	Low
	31	Minas Gerais	MG	3147303	Paraisópolis	314730305	Paraisópolis	31473030500	Brazil	0.31551	0.90752	Low	High
	31	Minas Gerais	MG	3156809	Sabinópolis	315680915	Quilombo	31568091500	Brazil	0.26104	0.53385	Low	Medium
	41	Paraná	PR	4110805	Iretama	411080510	Marilu	41108051000	Brazil	0.52562	0.26725	Medium	Low
	43	Rio Grande do Sul	RS	4300604	Alvorada	430060410	Estância Grande	43006041010	Brazil	0.23467	0.41157	Low	Medium
	31	Minas Gerais	MG	3156809	Sabinópolis	315680910	Euxenita	31568091000	Brazil	0.27408	0.55314	Low	Medium
	41	Paraná	PR	4120358	Pranchita	412035810	Canzianópolis	41203581000	Brazil	0.27295	0.81632	Low	High
	43	Rio Grande do Sul	RS	4305900	Coronel Bicaco	430590020	Turvinho	43059002000	Brazil	0.22897	0.57593	Low	Medium
	35	São Paulo	SP	3549250	São João de Iracema	354925005	São João de Iracema	35492500500	Brazil	0.26036	0.82281	Low	High
	35	São Paulo	SP	3531605	Monte Castelo	353160505	Monte Castelo	35316050500	Brazil	0.48959	0.54464	Medium	Medium
	41	Paraná	PR	4110805	Iretama	411080506	Águas de Jurema	41108050600	Brazil	0.48763	0.28611	Medium	Low
	31	Minas Gerais	MG	3156809	Sabinópolis	315680905	Sabinópolis	31568090500	Brazil	0.28128	0.53247	Low	Medium
	32	Espírito Santo	ES	3202207	Fundão	320220705	Fundão	32022070500	Brazil	0.3972	0.39546	Medium	Medium
	42	Santa Catarina	SC	4215752	São Bernardino	421575205	São Bernardino	42157520500	Brazil	0.23811	0.83266	Low	High
	41	Paraná	PR	4106100	Conselheiro Mairinck	410610005	Conselheiro Mairinck	41061000500	Brazil	0.52774	0.79566	Medium	High
	24	Rio Grande do Norte	RN	2412302	São José do Campestre	241230205	São José do Campestre	24123020500	Brazil	0.2292	0.42412	Low	Medium
	43	Rio Grande do Sul	RS	4304622	Capão Bonito do Sul	430462205	Capão Bonito do Sul	43046220500	Brazil	0.21576	0.88515	Low	High
	35	São Paulo	SP	3533502	Novo Horizonte	353350205	Novo Horizonte	35335020500	Brazil	0.2763	0.82391	Low	High
	32	Espírito Santo	ES	3200169	Água Doce do Norte	320016930	Vila Nelita	32001693000	Brazil	0.3123	0.46806	Low	Medium
	29	Bahia	BA	2925956	Rafael Jambeiro	292595625	Paraguassú	29259562500	Brazil	0.24547	0.46373	Low	Medium
	43	Rio Grande do Sul	RS	4312906	Nova Bassano	431290605	Nova Bassano	43129060500	Brazil	0.24693	0.87284	Low	High
	52	Goiás	GO	5205901	Corumbaíba	520590105	Corumbaíba	52059010500	Brazil	0.28719	0.19988	Low	Low
	29	Bahia	BA	2922706	Nova Canaã	292270605	Nova Canaã	29227060500	Brazil	0.24291	0.25836	Low	Low
	35	São Paulo	SP	3555307	Turmalina	355530705	Turmalina	35553070500	Brazil	0.17124	0.77539	Low	High
	31	Minas Gerais	MG	3127008	Fronteira	312700820	Santo Antônio do Rio Grande	31270082000	Brazil	0.29645	0.74139	Low	High
	42	Santa Catarina	SC	4210035	Luzerna	421003505	Luzerna	42100350500	Brazil	0.21389	0.94876	Low	High
	33	Rio de Janeiro	RJ	3301876	Iguaba Grande	330187605	Iguaba Grande	33018760506	Brazil	0.50799	0.94178	Medium	High
	35	São Paulo	SP	3519907	Iepê	351990705	Iepê	35199070500	Brazil	0.56053	0.51477	Medium	Medium
	35	São Paulo	SP	3556107	Valentim Gentil	355610705	Valentim Gentil	35561070500	Brazil	0.21691	0.81257	Low	High
	43	Rio Grande do Sul	RS	4305900	Coronel Bicaco	430590005	Coronel Bicaco	43059000500	Brazil	0.2293	0.84051	Low	High
	35	São Paulo	SP	3554904	Três Fronteiras	355490405	Três Fronteiras	35549040500	Brazil	0.25886	0.83579	Low	High
	43	Rio Grande do Sul	RS	4304697	Capitão	430469705	Capitão	43046970500	Brazil	0.29541	0.96932	Low	High
	33	Rio de Janeiro	RJ	3301801	Engenheiro Paulo de Frontin	330180105	Engenheiro Paulo de Frontin	33018010500	Brazil	0.77729	0.92295	High	High
	35	São Paulo	SP	3500402	Águas da Prata	350040205	Águas da Prata	35004020500	Brazil	0.31924	0.40955	Low	Medium
	32	Espírito Santo	ES	3200169	Água Doce do Norte	320016915	Santa Luzia do Azul	32001691500	Brazil	0.28694	0.4369	Low	Medium
	31	Minas Gerais	MG	3161205	São Francisco de Paula	316120505	São Francisco de Paula	31612050500	Brazil	0.19535	0.23959	Low	Low
	31	Minas Gerais	MG	3124500	Estiva	312450005	Estiva	31245000500	Brazil	0.36151	0.8556	Medium	High
	52	Goiás	GO	5209150	Gouvelândia	520915005	Gouvelândia	52091500500	Brazil	0.37877	0.231	Medium	Low
	41	Paraná	PR	4125704	São Miguel do Iguaçu	412570435	Santa Rosa do Ocoi	41257043500	Brazil	0.31348	0.88099	Low	High
	41	Paraná	PR	4125704	São Miguel do Iguaçu	412570430	São Jorge	41257043000	Brazil	0.27276	0.88272	Low	High
	43	Rio Grande do Sul	RS	4304622	Capão Bonito do Sul	430462210	Barretos	43046221000	Brazil	0.23459	0.89691	Low	High
	32	Espírito Santo	ES	3200169	Água Doce do Norte	320016910	Governador Lacerda de Aguiar	32001691000	Brazil	0.3779	0.5088	Medium	Medium
	31	Minas Gerais	MG	3127008	Fronteira	312700805	Fronteira	31270080500	Brazil	0.27785	0.83176	Low	High
	43	Rio Grande do Sul	RS	4305116	Centenário	430511605	Centenário	43051160500	Brazil	0.21543	0.87949	Low	High
	42	Santa Catarina	SC	4207205	Imaruí	420720505	Imaruí	42072050500	Brazil	0.26897	0.41686	Low	Medium
	29	Bahia	BA	2922706	Nova Canaã	292270610	Itajaí	29227061000	Brazil	0.24724	0.20292	Low	Low
	31	Minas Gerais	MG	3154705	Ribeirão Vermelho	315470505	Ribeirão Vermelho	31547050500	Brazil	0.22272	0.28273	Low	Low
	41	Paraná	PR	4110300	Inajá	411030005	Inajá	41103000500	Brazil	0.5452	0.52369	Medium	Medium
	41	Paraná	PR	4121752	Reserva do Iguaçu	412175205	Reserva do Iguaçu	41217520500	Brazil	0.29601	0.59748	Low	Medium
	29	Bahia	BA	2925956	Rafael Jambeiro	292595605	Rafael Jambeiro	29259560500	Brazil	0.25927	0.46613	Low	Medium
	31	Minas Gerais	MG	3156304	Rodeiro	315630405	Rodeiro	31563040500	Brazil	0.26822	0.74989	Low	High
	35	São Paulo	SP	3500402	Águas da Prata	350040210	São Roque da Fartura	35004021000	Brazil	0.30233	0.47698	Low	Medium
	31	Minas Gerais	MG	3149507	Pequeri	314950705	Pequeri	31495070500	Brazil	0.4033	0.80987	Medium	High
	41	Paraná	PR	4120358	Pranchita	412035805	Pranchita	41203580500	Brazil	0.25336	0.50418	Low	Medium
	32	Espírito Santo	ES	3200169	Água Doce do Norte	320016920	Santo Agostinho	32001692000	Brazil	0.28747	0.44936	Low	Medium
	32	Espírito Santo	ES	3203809	Muqui	320380905	Muqui	32038090500	Brazil	0.27223	0.46272	Low	Medium
	31	Minas Gerais	MG	3124500	Estiva	312450010	Pântano	31245001000	Brazil	0.35476	0.88141	Medium	High
	29	Bahia	BA	2925956	Rafael Jambeiro	292595615	Cajueiro	29259561500	Brazil	0.24007	0.49539	Low	Medium
	35	São Paulo	SP	3533809	Óleo	353380910	Batista Botelho	35338091000	Brazil	0.39405	0.5451	Medium	Medium
	29	Bahia	BA	2925956	Rafael Jambeiro	292595610	Argoim	29259561000	Brazil	0.27586	0.4011	Low	Medium
	28	Sergipe	SE	2801900	Cumbe	280190005	Cumbe	28019000500	Brazil	0.24922	0.43743	Low	Medium
	43	Rio Grande do Sul	RS	4310553	Itacurubi	431055305	Itacurubi	43105530500	Brazil	0.23944	0.23486	Low	Low
	52	Goiás	GO	5222054	Vicentinópolis	522205405	Vicentinópolis	52220540500	Brazil	0.36695	0.55875	Medium	Medium
	25	Paraíba	PB	2516003	Solânea	251600305	Solânea	25160030500	Brazil	0.40496	0.49208	Medium	Medium
	42	Santa Catarina	SC	4207205	Imaruí	420720510	Rio d'Una	42072051000	Brazil	0.24819	0.24388	Low	Low
	41	Paraná	PR	4125704	São Miguel do Iguaçu	412570410	Aurora do Iguaçu	41257041000	Brazil	0.27265	0.87859	Low	High
	41	Paraná	PR	4107256	Douradina	410725605	Douradina	41072560500	Brazil	0.44458	0.54742	Medium	Medium
	32	Espírito Santo	ES	3203809	Muqui	320380910	Camará	32038091000	Brazil	0.27889	0.47205	Low	Medium
	29	Bahia	BA	2901106	Amélia Rodrigues	290110610	Inhatá	29011061000	Brazil	0.61077	0.95853	Medium	High
	29	Bahia	BA	2901106	Amélia Rodrigues	290110615	Mata da Aliança	29011061500	Brazil	0.62264	0.92276	Medium	High
	32	Espírito Santo	ES	3200169	Água Doce do Norte	320016905	Água Doce do Norte	32001690500	Brazil	0.38132	0.52818	Medium	Medium
	35	São Paulo	SP	3556503	Várzea Paulista	355650305	Várzea Paulista	35565030500	Brazil	0.5505	0.91032	Medium	High
	27	Alagoas	AL	2702207	Coqueiro Seco	270220705	Coqueiro Seco	27022070500	Brazil	0.26908	0.81588	Low	High
	35	São Paulo	SP	3544806	Sales	354480605	Sales	35448060500	Brazil	0.42849	0.88084	Medium	High
	33	Rio de Janeiro	RJ	3304003	Piraí	330400325	Santanésia	33040032500	Brazil	0.5607	0.87933	Medium	High
	35	São Paulo	SP	3549706	São José do Rio Pardo	354970605	São José do Rio Pardo	35497060500	Brazil	0.28042	0.47669	Low	Medium
	41	Paraná	PR	4120804	Quatro Barras	412080405	Quatro Barras	41208040500	Brazil	0.60844	0.94426	Medium	High
	33	Rio de Janeiro	RJ	3303609	Paracambi	330360905	Paracambi	33036090500	Brazil	0.84265	0.90441	High	High
	41	Paraná	PR	4125704	São Miguel do Iguaçu	412570420	São José do Iguaçu	41257042000	Brazil	0.26656	0.51972	Low	Medium
	31	Minas Gerais	MG	3141702	Mesquita	314170211	Barra Grande de Mesquita	31417021100	Brazil	0.34582	0.80594	Medium	High
	42	Santa Catarina	SC	4201653	Arvoredo	420165305	Arvoredo	42016530500	Brazil	0.25015	0.92123	Low	High
	35	São Paulo	SP	3548401	Santópolis do Aguapeí	354840105	Santópolis do Aguapeí	35484010500	Brazil	0.41836	0.78373	Medium	High
	31	Minas Gerais	MG	3105707	Barra Longa	310570715	Bonfim da Barra	31057071500	Brazil	0.30274	0.77679	Low	High
	31	Minas Gerais	MG	3118700	Coqueiral	311870005	Coqueiral	31187000500	Brazil	0.16508	0.52253	Low	Medium
	29	Bahia	BA	2908309	Conceição do Almeida	290830905	Conceição do Almeida	29083090500	Brazil	0.19475	0.4704	Low	Medium
	31	Minas Gerais	MG	3152303	Porto Firme	315230305	Porto Firme	31523030500	Brazil	0.30555	0.78999	Low	High
	29	Bahia	BA	2915106	Itagi	291510605	Itagi	29151060500	Brazil	0.15984	0.20404	Low	Low
	41	Paraná	PR	4114104	Mandaguaçu	411410405	Mandaguaçu	41141040500	Brazil	0.3836	0.52298	Medium	Medium
	41	Paraná	PR	4115606	Matelândia	411560605	Matelândia	41156060500	Brazil	0.28912	0.60753	Low	Medium
	26	Pernambuco	PE	2607752	Itapissuma	260775205	Itapissuma	26077520500	Brazil	0.52307	0.87145	Medium	High
	43	Rio Grande do Sul	RS	4318424	São João da Urtiga	431842405	São João da Urtiga	43184240500	Brazil	0.2194	0.92871	Low	High
	41	Paraná	PR	4115606	Matelândia	411560607	Agro Cafeeira	41156060700	Brazil	0.29544	0.93922	Low	High
	41	Paraná	PR	4120804	Quatro Barras	412080410	Borda do Campo	41208041000	Brazil	0.61994	0.95704	Medium	High
	42	Santa Catarina	SC	4206108	Grão-Pará	420610815	Invernada	42061081500	Brazil	0.56038	0.96197	Medium	High
	29	Bahia	BA	2908309	Conceição do Almeida	290830910	Comércio	29083091000	Brazil	0.1743	0.30339	Low	Low
	35	São Paulo	SP	3512704	Corumbataí	351270405	Corumbataí	35127040500	Brazil	0.39608	0.85062	Medium	High
	41	Paraná	PR	4108304	Foz do Iguaçu	410830405	Foz do Iguaçu	41083040500	Brazil	0.27683	0.85834	Low	High
	31	Minas Gerais	MG	3120839	Cuparaque	312083910	Aldeia	31208391000	Brazil	0.27618	0.52182	Low	Medium
	43	Rio Grande do Sul	RS	4306924	Engenho Velho	430692405	Engenho Velho	43069240500	Brazil	0.23485	0.87882	Low	High
	31	Minas Gerais	MG	3120839	Cuparaque	312083905	Cuparaque	31208390500	Brazil	0.23371	0.41843	Low	Medium
	35	São Paulo	SP	3553500	Tapiraí	355350025	Rio Turvo	35535002500	Brazil	0.2796	0.43457	Low	Medium
	35	São Paulo	SP	3533809	Óleo	353380905	Óleo	35338090500	Brazil	0.38427	0.57034	Medium	Medium
	29	Bahia	BA	2908309	Conceição do Almeida	290830915	Rio da Dona	29083091500	Brazil	0.16083	0.30287	Low	Low
	42	Santa Catarina	SC	4206108	Grão-Pará	420610810	Aiurê	42061081000	Brazil	0.54842	0.5369	Medium	Medium
	27	Alagoas	AL	2702553	Estrela de Alagoas	270255305	Estrela de Alagoas	27025530500	Brazil	0.29186	0.46959	Low	Medium
	33	Rio de Janeiro	RJ	3304003	Piraí	330400305	Piraí	33040030500	Brazil	0.60782	0.90113	Medium	High
	35	São Paulo	SP	3504008	Assis	350400805	Assis	35040080500	Brazil	0.40421	0.53815	Medium	Medium
	41	Paraná	PR	4105102	Centenário do Sul	410510205	Centenário do Sul	41051020500	Brazil	0.4924	0.55435	Medium	Medium
	31	Minas Gerais	MG	3118700	Coqueiral	311870010	Frei Eustáquio	31187001000	Brazil	0.12849	0.28711	Low	Low
	25	Paraíba	PB	2507200	Itatuba	250720005	Itatuba	25072000500	Brazil	0.26503	0.43825	Low	Medium
	41	Paraná	PR	4106571	Cruzeiro do Iguaçu	410657105	Cruzeiro do Iguaçu	41065710500	Brazil	0.3653	0.89491	Medium	High
	25	Paraíba	PB	2509909	Natuba	250990910	Pirauá	25099091000	Brazil	0.29246	0.47335	Low	Medium
	41	Paraná	PR	4115101	Mariluz	411510110	São Luiz	41151011000	Brazil	0.40626	0.24288	Medium	Low
	33	Rio de Janeiro	RJ	3304003	Piraí	330400310	Arrozal	33040031000	Brazil	0.44543	0.87919	Medium	High
	29	Bahia	BA	2901106	Amélia Rodrigues	290110605	Amélia Rodrigues	29011060500	Brazil	0.50501	0.96588	Medium	High
	41	Paraná	PR	4107652	Fazenda Rio Grande	410765205	Fazenda Rio Grande	41076520500	Brazil	0.47056	0.57393	Medium	Medium
	24	Rio Grande do Norte	RN	2409209	Passagem	240920905	Passagem	24092090500	Brazil	0.26122	0.57844	Low	Medium
	35	São Paulo	SP	3527207	Lorena	352720705	Lorena	35272070500	Brazil	0.40255	0.43002	Medium	Medium
	31	Minas Gerais	MG	3149002	Pedra Dourada	314900205	Pedra Dourada	31490020500	Brazil	0.23799	0.87746	Low	High
	33	Rio de Janeiro	RJ	3304003	Piraí	330400315	Monumento	33040031500	Brazil	0.80599	0.91985	High	High
	43	Rio Grande do Sul	RS	4323804	Xangri-lá	432380415	Guará	43238041500	Brazil	0.21054	0.59325	Low	Medium
	42	Santa Catarina	SC	4200556	Águas Frias	420055605	Águas Frias	42005560500	Brazil	0.24092	0.88275	Low	High
	31	Minas Gerais	MG	3158904	Santana do Manhuaçu	315890405	Santana do Manhuaçu	31589040500	Brazil	0.23944	0.56918	Low	Medium
	31	Minas Gerais	MG	3166709	Serra dos Aimorés	316670905	Serra dos Aimorés	31667090500	Brazil	0.75087	0.87854	High	High
	41	Paraná	PR	4108304	Foz do Iguaçu	410830410	Alvorada do Iguaçu	41083041000	Brazil	0.34378	0.55749	Medium	Medium
	31	Minas Gerais	MG	3170107	Uberaba	317010705	Uberaba	31701070500	Brazil	0.2784	0.22401	Low	Low
	31	Minas Gerais	MG	3141702	Mesquita	314170205	Mesquita	31417020500	Brazil	0.30115	0.82795	Low	High
	43	Rio Grande do Sul	RS	4310504	Iraí	431050430	Vila Salete	43105043000	Brazil	0.23836	0.87999	Low	High
	31	Minas Gerais	MG	3158904	Santana do Manhuaçu	315890410	Santa Filomena	31589041000	Brazil	0.24612	0.51409	Low	Medium
	31	Minas Gerais	MG	3105707	Barra Longa	310570705	Barra Longa	31057070506	Brazil	0.28502	0.79415	Low	High
	31	Minas Gerais	MG	3160009	Santo Antônio do Aventureiro	316000905	Santo Antônio do Aventureiro	31600090500	Brazil	0.36838	0.55092	Medium	Medium
	29	Bahia	BA	2927507	Santa Bárbara	292750705	Santa Bárbara	29275070500	Brazil	0.2964	0.55925	Low	Medium
	35	São Paulo	SP	3553500	Tapiraí	355350005	Tapiraí	35535000500	Brazil	0.28691	0.16358	Low	Low
	41	Paraná	PR	4121307	Rancho Alegre	412130705	Rancho Alegre	41213070500	Brazil	0.46472	0.49472	Medium	Medium
	29	Bahia	BA	2916500	Itapicuru	291650005	Itapicuru	29165000500	Brazil	0.39975	0.5093	Medium	Medium
	43	Rio Grande do Sul	RS	4323804	Xangri-lá	432380425	Rainha do Mar	43238042500	Brazil	0.19569	0.55409	Low	Medium
	42	Santa Catarina	SC	4215703	Santo Amaro da Imperatriz	421570305	Santo Amaro da Imperatriz	42157030500	Brazil	0.26993	0.21788	Low	Low
	41	Paraná	PR	4121703	Reserva	412170310	José Lacerda	41217031000	Brazil	0.34217	0.84217	Medium	High
	42	Santa Catarina	SC	4206108	Grão-Pará	420610805	Grão-Pará	42061080500	Brazil	0.572	0.95859	Medium	High
	31	Minas Gerais	MG	3160801	São Bento Abade	316080105	São Bento Abade	31608010500	Brazil	0.1383	0.28602	Low	Low
	26	Pernambuco	PE	2608800	Lajedo	260880005	Lajedo	26088000500	Brazil	0.28437	0.43017	Low	Medium
	41	Paraná	PR	4103479	Cafezal do Sul	410347905	Cafezal do Sul	41034790500	Brazil	0.29489	0.54554	Low	Medium
	26	Pernambuco	PE	2600609	Alagoinha	260060905	Alagoinha	26006090500	Brazil	0.26808	0.45738	Low	Medium
	41	Paraná	PR	4101101	Andirá	410110110	Nossa Senhora Aparecida	41011011000	Brazil	0.41306	0.55836	Medium	Medium
	41	Paraná	PR	4113502	Loanda	411350205	Loanda	41135020500	Brazil	0.37739	0.53952	Medium	Medium
	41	Paraná	PR	4121703	Reserva	412170315	Rio Novo	41217031500	Brazil	0.41335	0.55165	Medium	Medium
	29	Bahia	BA	2912905	Ibirataia	291290505	Ibirataia	29129050500	Brazil	0.20086	0.27266	Low	Low
	31	Minas Gerais	MG	3160009	Santo Antônio do Aventureiro	316000910	São Domingos	31600091000	Brazil	0.35343	0.76505	Medium	High
	43	Rio Grande do Sul	RS	4310504	Iraí	431050405	Iraí	43105040500	Brazil	0.2375	0.89877	Low	High
	25	Paraíba	PB	2509909	Natuba	250990905	Natuba	25099090500	Brazil	0.28374	0.29174	Low	Low
	42	Santa Catarina	SC	4218905	Urubici	421890510	Águas Brancas	42189051000	Brazil	0.23358	0.88985	Low	High
	29	Bahia	BA	2916500	Itapicuru	291650015	Lagoa Redonda	29165001500	Brazil	0.42708	0.5435	Medium	Medium
	29	Bahia	BA	2916500	Itapicuru	291650010	Sambaíba	29165001000	Brazil	0.39674	0.51934	Medium	Medium
	24	Rio Grande do Norte	RN	2414407	Touros	241440705	Touros	24144070500	Brazil	0.21515	0.55716	Low	Medium
	43	Rio Grande do Sul	RS	4301636	Balneário Pinhal	430163605	Balneário Pinhal	43016360500	Brazil	0.22137	0.61624	Low	Medium
	35	São Paulo	SP	3549201	São João das Duas Pontes	354920105	São João das Duas Pontes	35492010500	Brazil	0.22896	0.84559	Low	High
	24	Rio Grande do Norte	RN	2414803	Vera Cruz	241480305	Vera Cruz	24148030500	Brazil	0.27083	0.78439	Low	High
	35	São Paulo	SP	3505906	Batatais	350590605	Batatais	35059060500	Brazil	0.3949	0.22577	Medium	Low
	41	Paraná	PR	4103479	Cafezal do Sul	410347915	Jangada	41034791500	Brazil	0.28399	0.54881	Low	Medium
	41	Paraná	PR	4115101	Mariluz	411510105	Mariluz	41151010500	Brazil	0.39408	0.52607	Medium	Medium
	35	São Paulo	SP	3541901	Queluz	354190105	Queluz	35419010500	Brazil	0.26744	0.45446	Low	Medium
	29	Bahia	BA	2904308	Brejões	290430805	Brejões	29043080500	Brazil	0.19212	0.27439	Low	Low
	42	Santa Catarina	SC	4218905	Urubici	421890520	Santa Teresinha	42189052000	Brazil	0.19381	0.54032	Low	Medium
	41	Paraná	PR	4100509	Altônia	410050905	Altônia	41005090500	Brazil	0.5976	0.85705	Medium	High
	43	Rio Grande do Sul	RS	4301636	Balneário Pinhal	430163615	Túnel Verde	43016361500	Brazil	0.14368	0.41965	Low	Medium
	43	Rio Grande do Sul	RS	4301636	Balneário Pinhal	430163610	Magistério	43016361000	Brazil	0.23439	0.61276	Low	Medium
	42	Santa Catarina	SC	4201604	Arroio Trinta	420160405	Arroio Trinta	42016040500	Brazil	0.20966	0.91478	Low	High
	41	Paraná	PR	4103479	Cafezal do Sul	410347910	Guaiporã	41034791000	Brazil	0.29766	0.59121	Low	Medium
	33	Rio de Janeiro	RJ	3302908	Miguel Pereira	330290805	Miguel Pereira	33029080500	Brazil	0.81118	0.93861	High	High
	35	São Paulo	SP	3511607	Cesário Lange	351160720	Fazenda Velha	35116072000	Brazil	0.42501	0.88753	Medium	High
	29	Bahia	BA	2912905	Ibirataia	291290510	Algodão	29129051000	Brazil	0.18333	0.27238	Low	Low
	33	Rio de Janeiro	RJ	3302908	Miguel Pereira	330290807	Conrado	33029080700	Brazil	0.89066	0.9301	High	High
	25	Paraíba	PB	2509800	Mulungu	250980010	Leal-Lândia	25098001000	Brazil	0.417	0.70476	Medium	High
	32	Espírito Santo	ES	3204955	São Roque do Canaã	320495525	São Jacinto	32049552500	Brazil	0.34489	0.24342	Medium	Low
	35	São Paulo	SP	3557006	Votorantim	355700605	Votorantim	35570060500	Brazil	0.53417	0.95027	Medium	High
	41	Paraná	PR	4100509	Altônia	410050915	São João	41005091500	Brazil	0.44536	0.59728	Medium	Medium
	41	Paraná	PR	4100509	Altônia	410050910	Jardim Paredão	41005091000	Brazil	0.52254	0.58972	Medium	Medium
	31	Minas Gerais	MG	3113206	Carandaí	311320615	Pedra do Sino	31132061500	Brazil	0.3211	0.77739	Low	High
	41	Paraná	PR	4101101	Andirá	410110105	Andirá	41011010500	Brazil	0.40192	0.53676	Medium	Medium
	41	Paraná	PR	4120309	Porto Vitória	412030905	Porto Vitória	41203090500	Brazil	0.26552	0.93712	Low	High
	31	Minas Gerais	MG	3113206	Carandaí	311320610	Hermilo Alves	31132061000	Brazil	0.34799	0.55125	Medium	Medium
	32	Espírito Santo	ES	3204955	São Roque do Canaã	320495520	Santa Júlia	32049552000	Brazil	0.32014	0.26319	Low	Low
	33	Rio de Janeiro	RJ	3302908	Miguel Pereira	330290810	Governador Portela	33029081000	Brazil	0.82632	0.88527	High	High
	35	São Paulo	SP	3501509	Alvinlândia	350150905	Alvinlândia	35015090500	Brazil	0.42431	0.58504	Medium	Medium
	41	Paraná	PR	4121703	Reserva	412170305	Reserva	41217030500	Brazil	0.40383	0.24712	Medium	Low
	41	Paraná	PR	4107207	Dois Vizinhos	410720730	Santa Lúcia	41072073000	Brazil	0.24649	0.7858	Low	High
	29	Bahia	BA	2923100	Olindina	292310005	Olindina	29231000500	Brazil	0.40209	0.52383	Medium	Medium
	29	Bahia	BA	2927002	Rio Real	292700205	Rio Real	29270020500	Brazil	0.51013	0.88577	Medium	High
	25	Paraíba	PB	2509404	Mogeiro	250940420	Gameleira	25094042000	Brazil	0.39327	0.52285	Medium	Medium
	31	Minas Gerais	MG	3151602	Planura	315160205	Planura	31516020500	Brazil	0.2903	0.55088	Low	Medium
	41	Paraná	PR	4113007	Jussara	411300705	Jussara	41130070500	Brazil	0.48797	0.56402	Medium	Medium
	42	Santa Catarina	SC	4218905	Urubici	421890505	Urubici	42189050500	Brazil	0.20933	0.88917	Low	High
	28	Sergipe	SE	2802304	Frei Paulo	280230405	Frei Paulo	28023040500	Brazil	0.29354	0.49017	Low	Medium
	41	Paraná	PR	4114401	Mangueirinha	411440105	Mangueirinha	41144010500	Brazil	0.24177	0.89631	Low	High
	31	Minas Gerais	MG	3130903	Inhapim	313090340	São José do Taquaral	31309034000	Brazil	0.28176	0.5897	Low	Medium
	31	Minas Gerais	MG	3105202	Bandeira	310520205	Bandeira	31052020500	Brazil	0.42801	0.23022	Medium	Low
	43	Rio Grande do Sul	RS	4310579	Itapuca	431057905	Itapuca	43105790500	Brazil	0.23148	0.58856	Low	Medium
	31	Minas Gerais	MG	3144300	Nanuque	314430005	Nanuque	31443000500	Brazil	0.73898	0.60119	High	Medium
	32	Espírito Santo	ES	3204955	São Roque do Canaã	320495505	São Roque do Canaã	32049550500	Brazil	0.34045	0.3076	Medium	Low
	35	São Paulo	SP	3511607	Cesário Lange	351160705	Cesário Lange	35116070500	Brazil	0.43524	0.86921	Medium	High
	35	São Paulo	SP	3506409	Bilac	350640905	Bilac	35064090500	Brazil	0.31583	0.55601	Low	Medium
	31	Minas Gerais	MG	3148301	Paula Cândido	314830105	Paula Cândido	31483010500	Brazil	0.2987	0.57641	Low	Medium
	35	São Paulo	SP	3539103	Pirapora do Bom Jesus	353910305	Pirapora do Bom Jesus	35391030500	Brazil	0.58054	0.97289	Medium	High
	26	Pernambuco	PE	2613008	São Bento do Una	261300805	São Bento do Una	26130080500	Brazil	0.29662	0.45344	Low	Medium
	42	Santa Catarina	SC	4217758	Sul Brasil	421775805	Sul Brasil	42177580500	Brazil	0.24595	0.8383	Low	High
	31	Minas Gerais	MG	3145901	Ouro Branco	314590105	Ouro Branco	31459010500	Brazil	0.29694	0.83044	Low	High
	42	Santa Catarina	SC	4210704	Matos Costa	421070405	Matos Costa	42107040500	Brazil	0.22747	0.57919	Low	Medium
	31	Minas Gerais	MG	3135001	Jaguaraçu	313500116	Lagoa de Pau	31350011600	Brazil	0.3098	0.83619	Low	High
	43	Rio Grande do Sul	RS	4310009	Ibirubá	431000920	Santo Antônio do Bom Retiro	43100092000	Brazil	0.22134	0.89394	Low	High
	31	Minas Gerais	MG	3144300	Nanuque	314430015	Vila Gabriel Passos	31443001500	Brazil	0.68746	0.57541	High	Medium
	50	Mato Grosso do Sul	MS	5005251	Laguna Carapã	500525105	Laguna Carapã	50052510500	Brazil	0.64028	0.56247	Medium	Medium
	31	Minas Gerais	MG	3167509	Simão Pereira	316750905	Simão Pereira	31675090500	Brazil	0.48432	0.83739	Medium	High
	41	Paraná	PR	4114401	Mangueirinha	411440110	Covó	41144011000	Brazil	0.22812	0.86162	Low	High
	31	Minas Gerais	MG	3144300	Nanuque	314430010	Vila Pereira	31443001000	Brazil	0.63489	0.26266	Medium	Low
	25	Paraíba	PB	2509404	Mogeiro	250940405	Mogeiro	25094040500	Brazil	0.39985	0.53323	Medium	Medium
	41	Paraná	PR	4128302	Uniflor	412830205	Uniflor	41283020500	Brazil	0.42795	0.54945	Medium	Medium
	33	Rio de Janeiro	RJ	3300456	Belford Roxo	330045605	Belford Roxo	33004560501	Brazil	0.88255	0.82077	High	High
	25	Paraíba	PB	2509800	Mulungu	250980005	Mulungu	25098000500	Brazil	0.38501	0.6181	Medium	Medium
	24	Rio Grande do Norte	RN	2409100	Passa e Fica	240910005	Passa e Fica	24091000500	Brazil	0.25521	0.45686	Low	Medium
	31	Minas Gerais	MG	3113206	Carandaí	311320605	Carandaí	31132060500	Brazil	0.34999	0.56396	Medium	Medium
	29	Bahia	BA	2920601	Maragogipe	292060125	Nagé	29206012500	Brazil	0.3713	0.96195	Medium	High
	29	Bahia	BA	2920601	Maragogipe	292060120	Guapira	29206012000	Brazil	0.34522	0.95512	Medium	High
	35	São Paulo	SP	3505401	Barra do Turvo	350540105	Barra do Turvo	35054010500	Brazil	0.49363	0.23329	Medium	Low
	31	Minas Gerais	MG	3135001	Jaguaraçu	313500120	Lavrinha de Jaguaraçu	31350012000	Brazil	0.34591	0.78368	Medium	High
	31	Minas Gerais	MG	3130903	Inhapim	313090325	Tabajara	31309032500	Brazil	0.28879	0.53003	Low	Medium
	31	Minas Gerais	MG	3130903	Inhapim	313090321	Santo Antônio do Alegre	31309032100	Brazil	0.2687	0.51203	Low	Medium
	31	Minas Gerais	MG	3130903	Inhapim	313090323	São Tomé de Minas	31309032300	Brazil	0.30781	0.51257	Low	Medium
	31	Minas Gerais	MG	3148301	Paula Cândido	314830110	Airões	31483011000	Brazil	0.24703	0.60112	Low	Medium
	26	Pernambuco	PE	2613008	São Bento do Una	261300810	Espírito Santo	26130081000	Brazil	0.30108	0.45313	Low	Medium
	31	Minas Gerais	MG	3154804	Rio Acima	315480405	Rio Acima	31548040500	Brazil	0.26476	0.56874	Low	Medium
	31	Minas Gerais	MG	3130903	Inhapim	313090319	Novo Horizonte de Inhapim	31309031900	Brazil	0.29031	0.52553	Low	Medium
	24	Rio Grande do Norte	RN	2401800	Brejinho	240180005	Brejinho	24018000500	Brazil	0.24398	0.60789	Low	Medium
	28	Sergipe	SE	2803104	Itabi	280310405	Itabi	28031040500	Brazil	0.26104	0.45368	Low	Medium
	28	Sergipe	SE	2807105	Simão Dias	280710505	Simão Dias	28071050500	Brazil	0.29327	0.45034	Low	Medium
	31	Minas Gerais	MG	3130903	Inhapim	313090330	Córrego Januário	31309033000	Brazil	0.2741	0.71221	Low	High
	35	São Paulo	SP	3531308	Monte Alto	353130808	Aparecida do Monte Alto	35313080800	Brazil	0.28603	0.78363	Low	High
	43	Rio Grande do Sul	RS	4307807	Estrela	430780735	Glória	43078073500	Brazil	0.47545	0.96889	Medium	High
	29	Bahia	BA	2920601	Maragogipe	292060130	São Roque do Paraguaçu	29206013000	Brazil	0.35988	0.93486	Medium	High
	35	São Paulo	SP	3531308	Monte Alto	353130805	Monte Alto	35313080500	Brazil	0.29724	0.77809	Low	High
	31	Minas Gerais	MG	3130903	Inhapim	313090335	São José do Peixe de Inhapim	31309033500	Brazil	0.30125	0.41976	Low	Medium
	43	Rio Grande do Sul	RS	4310009	Ibirubá	431000905	Ibirubá	43100090500	Brazil	0.23096	0.88203	Low	High
	29	Bahia	BA	2929206	São Francisco do Conde	292920615	Monte Recôncavo	29292061500	Brazil	0.44447	0.89763	Medium	High
	29	Bahia	BA	2920601	Maragogipe	292060105	Maragogipe	29206010500	Brazil	0.36491	0.95948	Medium	High
	43	Rio Grande do Sul	RS	4312138	Mato Castelhano	431213810	Capingui	43121381000	Brazil	0.25271	0.86384	Low	High
	29	Bahia	BA	2929206	São Francisco do Conde	292920610	Mataripe	29292061000	Brazil	0.45215	0.89973	Medium	High
	35	São Paulo	SP	3516408	Franco da Rocha	351640805	Franco da Rocha	35164080500	Brazil	0.60004	0.96595	Medium	High
	41	Paraná	PR	4107207	Dois Vizinhos	410720705	Dois Vizinhos	41072070500	Brazil	0.2936	0.86445	Low	High
	29	Bahia	BA	2913804	Ipecaetá	291380405	Ipecaetá	29138040500	Brazil	0.24671	0.47284	Low	Medium
	31	Minas Gerais	MG	3107406	Bom Despacho	310740610	Engenho do Ribeiro	31074061000	Brazil	0.17391	0.23059	Low	Low
	26	Pernambuco	PE	2615805	Tupanatinga	261580505	Tupanatinga	26158050500	Brazil	0.34265	0.20896	Medium	Low
	31	Minas Gerais	MG	3135001	Jaguaraçu	313500105	Jaguaraçu	31350010500	Brazil	0.30916	0.84024	Low	High
	43	Rio Grande do Sul	RS	4310009	Ibirubá	431000910	Alfredo Brenner	43100091000	Brazil	0.22343	0.87956	Low	High
	42	Santa Catarina	SC	4214003	Presidente Getúlio	421400310	Mirador	42140031000	Brazil	0.32359	0.93092	Low	High
	31	Minas Gerais	MG	3130903	Inhapim	313090305	Inhapim	31309030500	Brazil	0.2606	0.56131	Low	Medium
	35	São Paulo	SP	3542305	Redenção da Serra	354230505	Redenção da Serra	35423050500	Brazil	0.46224	0.90281	Medium	High
	35	São Paulo	SP	3504701	Balbinos	350470105	Balbinos	35047010500	Brazil	0.28288	0.83791	Low	High
	35	São Paulo	SP	3542701	Restinga	354270105	Restinga	35427010500	Brazil	0.44741	0.38241	Medium	Medium
	43	Rio Grande do Sul	RS	4311155	Jóia	431115505	Jóia	43111550500	Brazil	0.24366	0.84285	Low	High
	42	Santa Catarina	SC	4201109	Anitápolis	420110905	Anitápolis	42011090500	Brazil	0.25703	0.51602	Low	Medium
	31	Minas Gerais	MG	3165560	Sem-Peixe	316556030	São Bartolomeu de Sem Peixe	31655603000	Brazil	0.26484	0.57297	Low	Medium
	35	São Paulo	SP	3507209	Borá	350720905	Borá	35072090500	Brazil	0.45518	0.56745	Medium	Medium
	42	Santa Catarina	SC	4212908	Pinhalzinho	421290815	Machado	42129081500	Brazil	0.24169	0.83425	Low	High
	29	Bahia	BA	2920601	Maragogipe	292060115	Guaí	29206011500	Brazil	0.35159	0.95996	Medium	High
	32	Espírito Santo	ES	3204906	São Mateus	320490635	Nova Verona	32049063500	Brazil	0.77714	0.55231	High	Medium
	29	Bahia	BA	2920601	Maragogipe	292060110	Coqueiros	29206011000	Brazil	0.34917	0.96764	Medium	High
	31	Minas Gerais	MG	3130903	Inhapim	313090313	Jerusalém	31309031300	Brazil	0.27625	0.57468	Low	Medium
	31	Minas Gerais	MG	3130903	Inhapim	313090316	Macadame	31309031600	Brazil	0.28009	0.62118	Low	Medium
	32	Espírito Santo	ES	3204906	São Mateus	320490630	Nestor Gomes	32049063000	Brazil	0.78685	0.83114	High	High
	31	Minas Gerais	MG	3167004	Serranos	316700405	Serranos	31670040500	Brazil	0.18532	0.14488	Low	Low
	42	Santa Catarina	SC	4212908	Pinhalzinho	421290805	Pinhalzinho	42129080500	Brazil	0.24275	0.84554	Low	High
	31	Minas Gerais	MG	3130903	Inhapim	313090310	Itajutiba	31309031000	Brazil	0.28922	0.54788	Low	Medium
	35	São Paulo	SP	3506300	Bernardino de Campos	350630005	Bernardino de Campos	35063000500	Brazil	0.45383	0.5505	Medium	Medium
	31	Minas Gerais	MG	3130903	Inhapim	313090307	Bom Jesus do Rio Preto	31309030700	Brazil	0.28727	0.51178	Low	Medium
	43	Rio Grande do Sul	RS	4312138	Mato Castelhano	431213805	Mato Castelhano	43121380500	Brazil	0.24379	0.89567	Low	High
	41	Paraná	PR	4119905	Ponta Grossa	411990515	Itaiacoca	41199051500	Brazil	0.48346	0.80776	Medium	High
	43	Rio Grande do Sul	RS	4305835	Coqueiro Baixo	430583505	Coqueiro Baixo	43058350500	Brazil	0.29679	0.96567	Low	High
	27	Alagoas	AL	2702801	Flexeiras	270280105	Flexeiras	27028010500	Brazil	0.25478	0.53636	Low	Medium
	31	Minas Gerais	MG	3141801	Minas Novas	314180115	Cruzinha	31418011500	Brazil	0.16215	0.92897	Low	High
	41	Paraná	PR	4119905	Ponta Grossa	411990510	Guaragi	41199051000	Brazil	0.44997	0.5004	Medium	Medium
	29	Bahia	BA	2932101	Ubaíra	293210105	Ubaíra	29321010500	Brazil	0.17926	0.30295	Low	Low
	28	Sergipe	SE	2804508	Nossa Senhora da Glória	280450805	Nossa Senhora da Glória	28045080500	Brazil	0.28885	0.43409	Low	Medium
	29	Bahia	BA	2927804	Santa Cruz da Vitória	292780405	Santa Cruz da Vitória	29278040500	Brazil	0.22563	0.25596	Low	Low
	41	Paraná	PR	4119905	Ponta Grossa	411990517	Piriquitos	41199051700	Brazil	0.39738	0.58403	Medium	Medium
[truncated: 4,662 more rows]
